# Supplementary material for: A novel method for the creation of a patient-specific realistic model of hypertrophic cardiomyopathy for surgical myectomy simulation
Source: 3D Print Med. 2026 Apr 18;12:22. doi: 10.1186/s41205-026-00321-1 (PMC13317428; doi:10.1186/s41205-026-00321-1)
Supplement: Supplementary file 3 — Supplementary Material 3 [file 41205_2026_321_MOESM3_ESM.xlsx]

## Sheet: compression
Test ID	Batch		Peak Positive Force (Cycle: 1)	Peak Positive Force (Cycle: 2)	Peak Positive Distance (Cycle: 1)	Peak Positive Distance (Cycle: 2)	Positive Area (Cycle: 1)	Positive Area (Cycle: 2)		Cohesiveness		Springiness
			g	g	mm	mm	g.sec	g.sec		Area 2/ Area 1		distance 2/ distance 1
			Peak Positive Force (Cycle: 1)	Peak Positive Force (Cycle: 2)	Peak Positive Distance (Cycle: 1)	Peak Positive Distance (Cycle: 2)	Area F-T 1:2	Area F-T 3:4
Start Batch R1	R1
R11	R1		857.748	1081.12	5.027	5.29	230.005	242.311		1.0535		1.05232
R12	R1		1039.03	1237.83	5.24	5.465	292.683	289.949		0.990659		1.04294
R13	R1		892.899	1051.38	4.927	5.14	238.642	233.875		0.980024		1.04323
R14	R1		797.907	1022.92	5.265	5.553	226.995	241.371		1.06333		1.0547
End Batch R1	R1
Average:	R1 (F)	AVERAGE("BATCH")	896.896	1098.31	5.115	5.362	247.081	251.877		1.02188		1.0483
S.D.	R1 (F)	STDEV("BATCH")	102.55	95.999	0.165	0.184	30.799	25.661		0.0426025		0.00609768
Coef. of Variation	R1 (F)	STDEV("BATCH") / AVERAGE("BATCH") * 100	11.434	8.741	3.217	3.431	12.465	10.188
Start Batch r2	r2
r21	r2		1304.02	1567.72	4.452	4.726	345.543	317.244		0.918103		1.06155
r22	r2		944.392	1052.08	4.502	4.677	254.951	221.771		0.869857		1.03887
r24	r2		963.908	1229.25	4.577	4.928	273.052	266.716		0.976796		1.07669
r23	r2		512.815	936.163	5.127	5.739	152.972	231.355		1.5124		1.11937
End Batch r2	r2
Average:	r2 (F)	AVERAGE("BATCH")	931.284	1196.3	4.665	5.018	256.629	259.272		1.06929		1.07412
S.D.	r2 (F)	STDEV("BATCH")	324.184	275.383	0.313	0.493	79.421	43.212		0.298627		0.033934
Coef. of Variation	r2 (F)	STDEV("BATCH") / AVERAGE("BATCH") * 100	34.81	23.019	6.701	9.828	30.948	16.667
Start Batch o1	o1
o11	o1		5480.25	7145.55	5.739	6.589	2593.24	2522.24		0.972619		1.14811
o12	o1		5974.61	6994.71	4.115	4.59	2144.43	1936.12		0.902859		1.11543
o13	o1		5063.02	6011.88	4.202	4.664	1824.77	1685.22		0.923526		1.10995
o14	o1		3870.56	4753.94	4.14	4.615	1309.11	1285.95		0.982312		1.11473
End Batch o1	o1
Average:	o1 (F)	AVERAGE("BATCH")	5097.11	6226.52	4.549	5.115	1967.89	1857.38		0.945329		1.12206
S.D.	o1 (F)	STDEV("BATCH")	898.588	1102.92	0.794	0.983	540.589	517.817		0.0382602		0.0175394
Coef. of Variation	o1 (F)	STDEV("BATCH") / AVERAGE("BATCH") * 100	17.629	17.713	17.458	19.229	27.471	27.879
Start Batch o2	o2
o21	o2		4045.5	4679.52	4.315	4.84	1480.6	1271.49		0.858762		1.12167
o22	o2		6265.81	6832.12	3.99	4.415	2486.07	1875.25		0.7543		1.10652
o23	o2		6141.08	7490.95	4.115	4.702	2388.35	2138		0.895181		1.14265
o24	o2		4037.5	4555.37	4.64	5.19	1767.71	1395.99		0.789719		1.11853
End Batch o2	o2
Average:	o2 (F)	AVERAGE("BATCH")	5122.47	5889.49	4.265	4.787	2030.68	1670.18		0.824491		1.12234
S.D.	o2 (F)	STDEV("BATCH")	1249.24	1494.11	0.284	0.322	485.471	406.221		0.0640507		0.0150308
Coef. of Variation	o2 (F)	STDEV("BATCH") / AVERAGE("BATCH") * 100	24.387	25.369	6.649	6.724	23.907	24.322
End of Test Data

## Sheet: cutting
Test ID	Batch		Peak Positive Force (Cycle: 1)	Area To Positive Peak (Cycle: 1)
			g	g.sec
			Peak Positive Force (Cycle: 1)	Area F-T 1:2
Start Batch r1	r1
r1-1	r1		544.674	128.442
r1-2	r1		660.122	176.965
r1-3	r1		599.93	153.341
r1-4	r1		605.338	143.626
End Batch r1	r1
Average:	r1 (F)	AVERAGE("BATCH")	602.516	150.593
S.D.	r1 (F)	STDEV("BATCH")	47.183	20.349
Coef. of Variation	r1 (F)	STDEV("BATCH") / AVERAGE("BATCH") * 100	7.831	13.512
Start Batch r2	r2
r2-1	r2		346.344	85.765
r2-2	r2		300.964	77.664
r2-3	r2		387.139	92.614
r2-4	r2		331.648	67.164
End Batch r2	r2
Average:	r2 (F)	AVERAGE("BATCH")	341.524	80.802
S.D.	r2 (F)	STDEV("BATCH")	35.808	10.954
Coef. of Variation	r2 (F)	STDEV("BATCH") / AVERAGE("BATCH") * 100	10.485	13.557
Start Batch o1	o1
o1-1	o1		1134.61	577.539
o1-2	o1		1226.9	637.329
o1-3	o1		1237.13	911.046
End Batch o1	o1
Average:	o1 (F)	AVERAGE("BATCH")	1199.55	708.638
S.D.	o1 (F)	STDEV("BATCH")	56.467	177.822
Coef. of Variation	o1 (F)	STDEV("BATCH") / AVERAGE("BATCH") * 100	4.707	25.093
Start Batch o2	o2
o2-1	o2		2228.66	1353.03
o2-2	o2		1067.84	518.398
o2-3	o2		1146.13	493.415
o2-4	o2		1228.07	951.082
End Batch o2	o2
Average:	o2 (F)	AVERAGE("BATCH")	1417.68	828.98
S.D.	o2 (F)	STDEV("BATCH")	544.602	407.675
Coef. of Variation	o2 (F)	STDEV("BATCH") / AVERAGE("BATCH") * 100	38.415	49.178
End of Test Data
