# Supplementary material for: A novel method for the creation of a patient-specific realistic model of hypertrophic cardiomyopathy for surgical myectomy simulation
Source: 3D Print Med. 2026 Apr 18;12:22. doi: 10.1186/s41205-026-00321-1 (PMC13317428; doi:10.1186/s41205-026-00321-1)
Supplement: Supplementary file 4 — Supplementary Material 4 [file 41205_2026_321_MOESM4_ESM.xlsx]

## Sheet: Sheet1
R11	R11	R11	R12	R12	R12	R13	R13	R13	R14	R14	R14												Rep1	Rep2	Rep3	Rep4	Mean	SD
Force (g)	Distance (mm)	Time (sec)	Force (g)	Distance (mm)	Time (sec)	Force (g)	Distance (mm)	Time (sec)	Force (g)	Distance (mm)	Time (sec)											Time (sec)	Force (g)	Force (g)	Force (g)	Force (g)	Force (g)
-29.5	0	0	-28.7	0	0	-30.9	0	0	-31.6	0	0			0	-29.5	-28.7	-30.9	-31.6	-30.175	1.31498
-17.6	0.009	0.005	-15.8	0.009	0.005	-18.2	0.009	0.005	-18.7	0.009	0.005			0.005	-17.6	-15.8	-18.2	-18.7	-17.575	1.2659
9.9	0.022	0.01	11.9	0.022	0.01	10.6	0.022	0.01	7.9	0.022	0.01			0.01	9.9	11.9	10.6	7.9	10.075	1.67008
16.7	0.037	0.015	18.5	0.037	0.015	17.4	0.037	0.015	15.4	0.037	0.015			0.015	16.7	18.5	17.4	15.4	17	1.29872
10.9	0.056	0.02	12	0.056	0.02	12.6	0.056	0.02	10.7	0.056	0.02			0.02	10.9	12	12.6	10.7	11.55	0.903696
5.1	0.079	0.025	7.4	0.079	0.025	6.5	0.079	0.025	4.9	0.079	0.025			0.025	5.1	7.4	6.5	4.9	5.975	1.18708
11.9	0.104	0.03	13	0.104	0.03	14	0.104	0.03	12	0.104	0.03			0.03	11.9	13	14	12	12.725	0.984463
11.6	0.129	0.035	13.2	0.129	0.035	12.6	0.129	0.035	11.6	0.129	0.035			0.035	11.6	13.2	12.6	11.6	12.25	0.789515
8.3	0.154	0.04	9.8	0.154	0.04	9.2	0.154	0.04	8.5	0.154	0.04			0.04	8.3	9.8	9.2	8.5	8.95	0.685565
4.6	0.179	0.045	6.2	0.179	0.045	5.6	0.179	0.045	5.3	0.179	0.045			0.045	4.6	6.2	5.6	5.3	5.425	0.665207
9.2	0.204	0.05	10.2	0.204	0.05	9.8	0.204	0.05	8.2	0.204	0.05			0.05	9.2	10.2	9.8	8.2	9.35	0.869866
10.2	0.229	0.055	11.1	0.229	0.055	9.4	0.229	0.055	7.8	0.229	0.055			0.055	10.2	11.1	9.4	7.8	9.625	1.40089
9.5	0.254	0.06	10.8	0.254	0.06	9.6	0.254	0.06	7.8	0.254	0.06			0.06	9.5	10.8	9.6	7.8	9.425	1.2339
7.5	0.279	0.065	9.3	0.279	0.065	8.5	0.279	0.065	6.8	0.279	0.065			0.065	7.5	9.3	8.5	6.8	8.025	1.09962
10.2	0.304	0.07	12.6	0.304	0.07	10.6	0.304	0.07	8.5	0.304	0.07			0.07	10.2	12.6	10.6	8.5	10.475	1.68399
9.8	0.329	0.075	12.5	0.329	0.075	11.3	0.329	0.075	8.5	0.329	0.075			0.075	9.8	12.5	11.3	8.5	10.525	1.74428
9.6	0.354	0.08	11.6	0.354	0.08	12.2	0.354	0.08	10	0.354	0.08			0.08	9.6	11.6	12.2	10	10.85	1.24766
9.8	0.379	0.085	11.6	0.379	0.085	10.2	0.379	0.085	9.8	0.379	0.085			0.085	9.8	11.6	10.2	9.8	10.35	0.8544
10.8	0.404	0.09	12.8	0.404	0.09	11.4	0.404	0.09	10.6	0.404	0.09			0.09	10.8	12.8	11.4	10.6	11.4	0.993311
10.5	0.429	0.095	12.1	0.429	0.095	11.8	0.429	0.095	10.6	0.429	0.095			0.095	10.5	12.1	11.8	10.6	11.25	0.818535
11.8	0.454	0.1	13.9	0.454	0.1	12.2	0.454	0.1	10.9	0.454	0.1			0.1	11.8	13.9	12.2	10.9	12.2	1.25698
12.1	0.479	0.105	14	0.479	0.105	12.2	0.479	0.105	10.3	0.479	0.105			0.105	12.1	14	12.2	10.3	12.15	1.51107
12.5	0.504	0.11	14.1	0.504	0.11	13.4	0.504	0.11	11.1	0.504	0.11			0.11	12.5	14.1	13.4	11.1	12.775	1.29454
12.7	0.529	0.115	15	0.529	0.115	13.8	0.529	0.115	11.1	0.529	0.115			0.115	12.7	15	13.8	11.1	13.15	1.65831
13.5	0.554	0.12	16.2	0.554	0.12	14.5	0.554	0.12	11.5	0.554	0.12			0.12	13.5	16.2	14.5	11.5	13.925	1.96363
12.6	0.579	0.125	16.1	0.579	0.125	14.5	0.579	0.125	10.6	0.579	0.125			0.125	12.6	16.1	14.5	10.6	13.45	2.37837
12.8	0.604	0.13	16.2	0.604	0.13	15.5	0.604	0.13	11.9	0.604	0.13			0.13	12.8	16.2	15.5	11.9	14.1	2.07364
13.4	0.629	0.135	15.9	0.629	0.135	15.8	0.629	0.135	13.2	0.629	0.135			0.135	13.4	15.9	15.8	13.2	14.575	1.47507
13.9	0.654	0.14	16.5	0.654	0.14	15.9	0.654	0.14	13.6	0.654	0.14			0.14	13.9	16.5	15.9	13.6	14.975	1.44078
13.8	0.679	0.145	16.2	0.679	0.145	15.5	0.679	0.145	13.8	0.679	0.145			0.145	13.8	16.2	15.5	13.8	14.825	1.21758
14.8	0.704	0.15	17.4	0.704	0.15	16.1	0.704	0.15	14.5	0.704	0.15			0.15	14.8	17.4	16.1	14.5	15.7	1.32916
15.3	0.729	0.155	18.1	0.729	0.155	16.2	0.729	0.155	13.5	0.729	0.155			0.155	15.3	18.1	16.2	13.5	15.775	1.91377
15.5	0.754	0.16	18.2	0.754	0.16	15.8	0.754	0.16	13.8	0.754	0.16			0.16	15.5	18.2	15.8	13.8	15.825	1.81177
15.9	0.779	0.165	18.6	0.779	0.165	17	0.779	0.165	13.5	0.779	0.165			0.165	15.9	18.6	17	13.5	16.25	2.14243
16.8	0.804	0.17	19.8	0.804	0.17	18	0.804	0.17	14.5	0.804	0.17			0.17	16.8	19.8	18	14.5	17.275	2.22317
16.8	0.829	0.175	20.1	0.829	0.175	18.9	0.829	0.175	14.9	0.829	0.175			0.175	16.8	20.1	18.9	14.9	17.675	2.29837
16.3	0.854	0.18	20.2	0.854	0.18	19.3	0.854	0.18	15.4	0.854	0.18			0.18	16.3	20.2	19.3	15.4	17.8	2.31084
16.6	0.879	0.185	20.6	0.879	0.185	18.7	0.879	0.185	15.6	0.879	0.185			0.185	16.6	20.6	18.7	15.6	17.875	2.22916
17.3	0.904	0.19	21.9	0.904	0.19	19.5	0.904	0.19	16.7	0.904	0.19			0.19	17.3	21.9	19.5	16.7	18.85	2.36291
17	0.929	0.195	20.9	0.929	0.195	20.5	0.929	0.195	17.8	0.929	0.195			0.195	17	20.9	20.5	17.8	19.05	1.93993
17.8	0.954	0.2	20.6	0.954	0.2	19.5	0.954	0.2	17.3	0.954	0.2			0.2	17.8	20.6	19.5	17.3	18.8	1.52534
19	0.979	0.205	22.2	0.979	0.205	19.5	0.979	0.205	17	0.979	0.205			0.205	19	22.2	19.5	17	19.425	2.14223
19.4	1.004	0.21	22.7	1.004	0.21	21	1.004	0.21	17.9	1.004	0.21			0.21	19.4	22.7	21	17.9	20.25	2.0664
19.4	1.029	0.215	22.7	1.029	0.215	21.6	1.029	0.215	18	1.029	0.215			0.215	19.4	22.7	21.6	18	20.425	2.12034
19.9	1.054	0.22	24.1	1.054	0.22	21.2	1.054	0.22	17.6	1.054	0.22			0.22	19.9	24.1	21.2	17.6	20.7	2.7117
20.5	1.079	0.225	24.7	1.079	0.225	22.5	1.079	0.225	18.3	1.079	0.225			0.225	20.5	24.7	22.5	18.3	21.5	2.7374
20.8	1.104	0.23	25.7	1.104	0.23	23.9	1.104	0.23	19.2	1.104	0.23			0.23	20.8	25.7	23.9	19.2	22.4	2.94052
20.9	1.129	0.235	26.5	1.129	0.235	23.6	1.129	0.235	19.6	1.129	0.235			0.235	20.9	26.5	23.6	19.6	22.65	3.05996
20.3	1.154	0.24	26.6	1.154	0.24	24	1.154	0.24	19.9	1.154	0.24			0.24	20.3	26.6	24	19.9	22.7	3.18852
20.9	1.179	0.245	25.6	1.179	0.245	24.6	1.179	0.245	20.8	1.179	0.245			0.245	20.9	25.6	24.6	20.8	22.975	2.4878
21.9	1.204	0.25	26.6	1.204	0.25	25	1.204	0.25	21.6	1.204	0.25			0.25	21.9	26.6	25	21.6	23.775	2.43088
23.2	1.229	0.255	26.8	1.229	0.255	24.7	1.229	0.255	22	1.229	0.255			0.255	23.2	26.8	24.7	22	24.175	2.06942
22.3	1.254	0.26	26.9	1.254	0.26	25	1.254	0.26	22	1.254	0.26			0.26	22.3	26.9	25	22	24.05	2.33024
23.7	1.279	0.265	27.4	1.279	0.265	25.7	1.279	0.265	21.6	1.279	0.265			0.265	23.7	27.4	25.7	21.6	24.6	2.50732
24.8	1.304	0.27	28.6	1.304	0.27	26.1	1.304	0.27	22.3	1.304	0.27			0.27	24.8	28.6	26.1	22.3	25.45	2.62615
24.6	1.329	0.275	29.4	1.329	0.275	26.8	1.329	0.275	22.2	1.329	0.275			0.275	24.6	29.4	26.8	22.2	25.75	3.07409
25	1.354	0.28	30.2	1.354	0.28	28.1	1.354	0.28	22.6	1.354	0.28			0.28	25	30.2	28.1	22.6	26.475	3.35199
25.2	1.379	0.285	30.9	1.379	0.285	28.6	1.379	0.285	23.9	1.379	0.285			0.285	25.2	30.9	28.6	23.9	27.15	3.19009
25.4	1.404	0.29	32.1	1.404	0.29	29.2	1.404	0.29	23.5	1.404	0.29			0.29	25.4	32.1	29.2	23.5	27.55	3.84924
25.6	1.429	0.295	32.4	1.429	0.295	30.7	1.429	0.295	24.8	1.429	0.295			0.295	25.6	32.4	30.7	24.8	28.375	3.74555
26.2	1.454	0.3	32.6	1.454	0.3	30.7	1.454	0.3	25.9	1.454	0.3			0.3	26.2	32.6	30.7	25.9	28.85	3.32716
26.9	1.479	0.305	32.3	1.479	0.305	30.2	1.479	0.305	26.1	1.479	0.305			0.305	26.9	32.3	30.2	26.1	28.875	2.8918
28.1	1.504	0.31	32.8	1.504	0.31	31.6	1.504	0.31	27.2	1.504	0.31			0.31	28.1	32.8	31.6	27.2	29.925	2.69738
29	1.529	0.315	33.6	1.529	0.315	31.9	1.529	0.315	27.6	1.529	0.315			0.315	29	33.6	31.9	27.6	30.525	2.72198
29.3	1.554	0.32	34.3	1.554	0.32	31.4	1.554	0.32	27.2	1.554	0.32			0.32	29.3	34.3	31.4	27.2	30.55	3.0315
30.3	1.579	0.325	35.7	1.579	0.325	32.7	1.579	0.325	27.3	1.579	0.325			0.325	30.3	35.7	32.7	27.3	31.5	3.56651
31	1.604	0.33	36.6	1.604	0.33	33.3	1.604	0.33	28.1	1.604	0.33			0.33	31	36.6	33.3	28.1	32.25	3.59676
31.4	1.629	0.335	37.9	1.629	0.335	34.7	1.629	0.335	28.3	1.629	0.335			0.335	31.4	37.9	34.7	28.3	33.075	4.14437
31.4	1.654	0.34	38.7	1.654	0.34	35.5	1.654	0.34	28.7	1.654	0.34			0.34	31.4	38.7	35.5	28.7	33.575	4.41465
31.4	1.679	0.345	38.8	1.679	0.345	36.7	1.679	0.345	30.3	1.679	0.345			0.345	31.4	38.8	36.7	30.3	34.3	4.09959
32	1.704	0.35	39.6	1.704	0.35	36.9	1.704	0.35	31.7	1.704	0.35			0.35	32	39.6	36.9	31.7	35.05	3.85789
33.2	1.729	0.355	40.4	1.729	0.355	37.3	1.729	0.355	31.2	1.729	0.355			0.355	33.2	40.4	37.3	31.2	35.525	4.12422
33.4	1.754	0.36	39.5	1.754	0.36	37.9	1.754	0.36	32.2	1.754	0.36			0.36	33.4	39.5	37.9	32.2	35.75	3.50286
34.2	1.779	0.365	40.2	1.779	0.365	38.3	1.779	0.365	33.2	1.779	0.365			0.365	34.2	40.2	38.3	33.2	36.475	3.32202
35.9	1.804	0.37	41.7	1.804	0.37	38.3	1.804	0.37	33	1.804	0.37			0.37	35.9	41.7	38.3	33	37.225	3.68725
36.8	1.829	0.375	42.3	1.829	0.375	40.6	1.829	0.375	33	1.829	0.375			0.375	36.8	42.3	40.6	33	38.175	4.14598
36.9	1.854	0.38	43.1	1.854	0.38	40.9	1.854	0.38	34.1	1.854	0.38			0.38	36.9	43.1	40.9	34.1	38.75	4.02451
38.3	1.879	0.385	45	1.879	0.385	41.9	1.879	0.385	34.3	1.879	0.385			0.385	38.3	45	41.9	34.3	39.875	4.61619
38.2	1.904	0.39	46	1.904	0.39	42.6	1.904	0.39	34.4	1.904	0.39			0.39	38.2	46	42.6	34.4	40.3	5.06623
37.7	1.929	0.395	46.9	1.929	0.395	44	1.929	0.395	35.5	1.929	0.395			0.395	37.7	46.9	44	35.5	41.025	5.32126
39.1	1.954	0.4	47.7	1.954	0.4	44.9	1.954	0.4	36.4	1.954	0.4			0.4	39.1	47.7	44.9	36.4	42.025	5.18548
40	1.979	0.405	47.5	1.979	0.405	45.1	1.979	0.405	37	1.979	0.405			0.405	40	47.5	45.1	37	42.4	4.76865
40.1	2.004	0.41	48.3	2.004	0.41	45.8	2.004	0.41	38.1	2.004	0.41			0.41	40.1	48.3	45.8	38.1	43.075	4.7724
42	2.029	0.415	48.4	2.029	0.415	46.9	2.029	0.415	39.5	2.029	0.415			0.415	42	48.4	46.9	39.5	44.2	4.15772
43.1	2.054	0.42	49.5	2.054	0.42	47.1	2.054	0.42	40.2	2.054	0.42			0.42	43.1	49.5	47.1	40.2	44.975	4.13552
43.6	2.079	0.425	50.6	2.079	0.425	48.6	2.079	0.425	39.6	2.079	0.425			0.425	43.6	50.6	48.6	39.6	45.6	4.96655
44.8	2.104	0.43	51.3	2.104	0.43	49.8	2.104	0.43	40.6	2.104	0.43			0.43	44.8	51.3	49.8	40.6	46.625	4.88424
45.5	2.129	0.435	53.5	2.129	0.435	50.3	2.129	0.435	41.7	2.129	0.435			0.435	45.5	53.5	50.3	41.7	47.75	5.20352
46.2	2.154	0.44	55.4	2.154	0.44	51.8	2.154	0.44	41.4	2.154	0.44			0.44	46.2	55.4	51.8	41.4	48.7	6.1655
47	2.179	0.445	56.1	2.179	0.445	53.1	2.179	0.445	43.1	2.179	0.445			0.445	47	56.1	53.1	43.1	49.825	5.86821
47.5	2.204	0.45	57.1	2.204	0.45	54.1	2.204	0.45	44.6	2.204	0.45			0.45	47.5	57.1	54.1	44.6	50.825	5.77083
48.4	2.229	0.455	58.3	2.229	0.455	55.3	2.229	0.455	44.2	2.229	0.455			0.455	48.4	58.3	55.3	44.2	51.55	6.41794
49.1	2.254	0.46	58.7	2.254	0.46	56.4	2.254	0.46	45.4	2.254	0.46			0.46	49.1	58.7	56.4	45.4	52.4	6.20699
50.4	2.279	0.465	58.9	2.279	0.465	57.3	2.279	0.465	46.9	2.279	0.465			0.465	50.4	58.9	57.3	46.9	53.375	5.67766
51.8	2.304	0.47	60.4	2.304	0.47	58.2	2.304	0.47	47.5	2.304	0.47			0.47	51.8	60.4	58.2	47.5	54.475	5.91009
52.8	2.329	0.475	61.5	2.329	0.475	58.7	2.329	0.475	48.1	2.329	0.475			0.475	52.8	61.5	58.7	48.1	55.275	6.00243
53.6	2.354	0.48	62.1	2.354	0.48	60.2	2.354	0.48	49	2.354	0.48			0.48	53.6	62.1	60.2	49	56.225	6.03897
54.7	2.379	0.485	64.7	2.379	0.485	61.6	2.379	0.485	49.5	2.379	0.485			0.485	54.7	64.7	61.6	49.5	57.625	6.84172
56.4	2.404	0.49	66.7	2.404	0.49	62.5	2.404	0.49	50.1	2.404	0.49			0.49	56.4	66.7	62.5	50.1	58.925	7.2454
57.4	2.429	0.495	66.9	2.429	0.495	64.5	2.429	0.495	51.1	2.429	0.495			0.495	57.4	66.9	64.5	51.1	59.975	7.16071
58.4	2.454	0.5	69	2.454	0.5	66.7	2.454	0.5	52.4	2.454	0.5			0.5	58.4	69	66.7	52.4	61.625	7.65174
60	2.479	0.505	70.2	2.479	0.505	67.7	2.479	0.505	53.3	2.479	0.505			0.505	60	70.2	67.7	53.3	62.8	7.67811
60.9	2.504	0.51	71	2.504	0.51	69.1	2.504	0.51	55.4	2.504	0.51			0.51	60.9	71	69.1	55.4	64.1	7.26957
62	2.529	0.515	72.2	2.529	0.515	70.3	2.529	0.515	56.3	2.529	0.515			0.515	62	72.2	70.3	56.3	65.2	7.40405
63.2	2.554	0.52	73.1	2.554	0.52	71.7	2.554	0.52	57.4	2.554	0.52			0.52	63.2	73.1	71.7	57.4	66.35	7.39842
64.3	2.579	0.525	74.4	2.579	0.525	72.7	2.579	0.525	58.5	2.579	0.525			0.525	64.3	74.4	72.7	58.5	67.475	7.43612
65.4	2.604	0.53	75.7	2.604	0.53	74.3	2.604	0.53	59.8	2.604	0.53			0.53	65.4	75.7	74.3	59.8	68.8	7.53702
68.1	2.629	0.535	76.5	2.629	0.535	75.9	2.629	0.535	60.8	2.629	0.535			0.535	68.1	76.5	75.9	60.8	70.325	7.41367
69.2	2.654	0.54	79	2.654	0.54	77.4	2.654	0.54	61.7	2.654	0.54			0.54	69.2	79	77.4	61.7	71.825	7.99932
70.8	2.679	0.545	81.4	2.679	0.545	79.9	2.679	0.545	62.1	2.679	0.545			0.545	70.8	81.4	79.9	62.1	73.55	8.95563
72.5	2.704	0.55	83.5	2.704	0.55	81.9	2.704	0.55	63.5	2.704	0.55			0.55	72.5	83.5	81.9	63.5	75.35	9.27128
73.5	2.729	0.555	85.6	2.729	0.555	83.6	2.729	0.555	64.2	2.729	0.555			0.555	73.5	85.6	83.6	64.2	76.725	9.88783
74.3	2.754	0.56	87.2	2.754	0.56	86.1	2.754	0.56	66.3	2.754	0.56			0.56	74.3	87.2	86.1	66.3	78.475	9.99879
76.3	2.779	0.565	87.6	2.779	0.565	87.8	2.779	0.565	67.8	2.779	0.565			0.565	76.3	87.6	87.8	67.8	79.875	9.67932
77.8	2.804	0.57	89.7	2.804	0.57	88.6	2.804	0.57	69.7	2.804	0.57			0.57	77.8	89.7	88.6	69.7	81.45	9.49684
78.5	2.829	0.575	91.1	2.829	0.575	91.3	2.829	0.575	70.8	2.829	0.575			0.575	78.5	91.1	91.3	70.8	82.925	10.0593
81.1	2.854	0.58	92.4	2.854	0.58	92.6	2.854	0.58	73.4	2.854	0.58			0.58	81.1	92.4	92.6	73.4	84.875	9.34929
83.6	2.879	0.585	94.6	2.879	0.585	94.4	2.879	0.585	74.7	2.879	0.585			0.585	83.6	94.6	94.4	74.7	86.825	9.57858
85.2	2.904	0.59	97.1	2.904	0.59	96.8	2.904	0.59	75.4	2.904	0.59			0.59	85.2	97.1	96.8	75.4	88.625	10.4129
87.2	2.929	0.595	99.2	2.929	0.595	99.5	2.929	0.595	76.9	2.929	0.595			0.595	87.2	99.2	99.5	76.9	90.7	10.8379
90.2	2.954	0.6	101.7	2.954	0.6	102	2.954	0.6	78.2	2.954	0.6			0.6	90.2	101.7	102	78.2	93.025	11.3073
91.9	2.979	0.605	104.9	2.979	0.605	104.6	2.979	0.605	79.7	2.979	0.605			0.605	91.9	104.9	104.6	79.7	95.275	12.0218
93	3.004	0.61	106.6	3.004	0.61	107.2	3.004	0.61	81.1	3.004	0.61			0.61	93	106.6	107.2	81.1	96.975	12.45
95.1	3.029	0.615	108.5	3.029	0.615	109.7	3.029	0.615	83.2	3.029	0.615			0.615	95.1	108.5	109.7	83.2	99.125	12.5104
97	3.054	0.62	110.7	3.054	0.62	111.9	3.054	0.62	84.8	3.054	0.62			0.62	97	110.7	111.9	84.8	101.1	12.7971
98.9	3.079	0.625	112.5	3.079	0.625	114.2	3.079	0.625	87.2	3.079	0.625			0.625	98.9	112.5	114.2	87.2	103.2	12.6752
100.6	3.104	0.63	114.7	3.104	0.63	116.6	3.104	0.63	89.2	3.104	0.63			0.63	100.6	114.7	116.6	89.2	105.275	12.8757
103.5	3.129	0.635	117.1	3.129	0.635	119.3	3.129	0.635	90.8	3.129	0.635			0.635	103.5	117.1	119.3	90.8	107.675	13.2435
106.6	3.154	0.64	119.8	3.154	0.64	121.7	3.154	0.64	92.8	3.154	0.64			0.64	106.6	119.8	121.7	92.8	110.225	13.418
109.1	3.179	0.645	122.4	3.179	0.645	125	3.179	0.645	94.5	3.179	0.645			0.645	109.1	122.4	125	94.5	112.75	14.0187
112.3	3.204	0.65	125.7	3.204	0.65	128.6	3.204	0.65	96.4	3.204	0.65			0.65	112.3	125.7	128.6	96.4	115.75	14.7247
115.7	3.229	0.655	128.6	3.229	0.655	132	3.229	0.655	98.5	3.229	0.655			0.655	115.7	128.6	132	98.5	118.7	15.1871
117.3	3.254	0.66	131.8	3.254	0.66	135.4	3.254	0.66	100.4	3.254	0.66			0.66	117.3	131.8	135.4	100.4	121.225	15.9358
120.2	3.279	0.665	134.6	3.279	0.665	139.1	3.279	0.665	102.5	3.279	0.665			0.665	120.2	134.6	139.1	102.5	124.1	16.5027
123.4	3.304	0.67	137.1	3.304	0.67	142.1	3.304	0.67	105.6	3.304	0.67			0.67	123.4	137.1	142.1	105.6	127.05	16.3394
125.4	3.329	0.675	140.3	3.329	0.675	145.8	3.329	0.675	107.6	3.329	0.675			0.675	125.4	140.3	145.8	107.6	129.775	17.1119
128.6	3.354	0.68	142.8	3.354	0.68	148.8	3.354	0.68	109.8	3.354	0.68			0.68	128.6	142.8	148.8	109.8	132.5	17.3424
132.3	3.379	0.685	146.1	3.379	0.685	152.8	3.379	0.685	112.7	3.379	0.685			0.685	132.3	146.1	152.8	112.7	135.975	17.709
135.1	3.404	0.69	149.4	3.404	0.69	156.1	3.404	0.69	115	3.404	0.69			0.69	135.1	149.4	156.1	115	138.9	18.1819
139	3.429	0.695	152.6	3.429	0.695	160.6	3.429	0.695	117.7	3.429	0.695			0.695	139	152.6	160.6	117.7	142.475	18.7697
143.1	3.454	0.7	156.8	3.454	0.7	163.8	3.454	0.7	120.4	3.454	0.7			0.7	143.1	156.8	163.8	120.4	146.025	19.1246
146.5	3.479	0.705	161.2	3.479	0.705	168.7	3.479	0.705	122.7	3.479	0.705			0.705	146.5	161.2	168.7	122.7	149.775	20.2688
149.9	3.504	0.71	164.7	3.504	0.71	173.9	3.504	0.71	125.9	3.504	0.71			0.71	149.9	164.7	173.9	125.9	153.6	20.9466
153.9	3.529	0.715	168.8	3.529	0.715	178.2	3.529	0.715	128.7	3.529	0.715			0.715	153.9	168.8	178.2	128.7	157.4	21.5912
157.4	3.554	0.72	173.1	3.554	0.72	183	3.554	0.72	131.4	3.554	0.72			0.72	157.4	173.1	183	131.4	161.225	22.5043
161.1	3.579	0.725	176.7	3.579	0.725	188.5	3.579	0.725	134.7	3.579	0.725			0.725	161.1	176.7	188.5	134.7	165.25	23.2536
165.1	3.604	0.73	180.6	3.604	0.73	192.7	3.604	0.73	138	3.604	0.73			0.73	165.1	180.6	192.7	138	169.1	23.6109
169.6	3.629	0.735	184.9	3.629	0.735	197.6	3.629	0.735	141.1	3.629	0.735			0.735	169.6	184.9	197.6	141.1	173.3	24.3282
173.9	3.654	0.74	189	3.654	0.74	203	3.654	0.74	144.4	3.654	0.74			0.74	173.9	189	203	144.4	177.575	25.1068
179.3	3.679	0.745	192.7	3.679	0.745	208.4	3.679	0.745	148.1	3.679	0.745			0.745	179.3	192.7	208.4	148.1	182.125	25.6118
185.3	3.704	0.75	198.8	3.704	0.75	214.1	3.704	0.75	151.9	3.704	0.75			0.75	185.3	198.8	214.1	151.9	187.525	26.5044
190.5	3.729	0.755	203.7	3.729	0.755	219.5	3.729	0.755	154.5	3.729	0.755			0.755	190.5	203.7	219.5	154.5	192.05	27.6986
195	3.754	0.76	208.8	3.754	0.76	226.2	3.754	0.76	158.4	3.754	0.76			0.76	195	208.8	226.2	158.4	197.1	28.7854
200.2	3.779	0.765	214.6	3.779	0.765	233.1	3.779	0.765	162.5	3.779	0.765			0.765	200.2	214.6	233.1	162.5	202.6	29.9334
205.5	3.804	0.77	220.2	3.804	0.77	239.4	3.804	0.77	165.9	3.804	0.77			0.77	205.5	220.2	239.4	165.9	207.75	31.162
211	3.829	0.775	225	3.829	0.775	246.1	3.829	0.775	170.5	3.829	0.775			0.775	211	225	246.1	170.5	213.15	31.884
215.3	3.854	0.78	230.4	3.854	0.78	253.5	3.854	0.78	174.8	3.854	0.78			0.78	215.3	230.4	253.5	174.8	218.5	33.0985
222	3.879	0.785	236.4	3.879	0.785	260.2	3.879	0.785	179.3	3.879	0.785			0.785	222	236.4	260.2	179.3	224.475	33.9872
228.8	3.904	0.79	242.5	3.904	0.79	267.1	3.904	0.79	184.2	3.904	0.79			0.79	228.8	242.5	267.1	184.2	230.65	34.7853
234.4	3.929	0.795	248.3	3.929	0.795	274.7	3.929	0.795	188.8	3.929	0.795			0.795	234.4	248.3	274.7	188.8	236.55	35.9545
241.7	3.954	0.8	253.8	3.954	0.8	282.7	3.954	0.8	193.5	3.954	0.8			0.8	241.7	253.8	282.7	193.5	242.925	37.1692
249.8	3.979	0.805	261	3.979	0.805	290.6	3.979	0.805	197.5	3.979	0.805			0.805	249.8	261	290.6	197.5	249.725	38.8388
256.6	4.004	0.81	267.8	4.004	0.81	299.8	4.004	0.81	201.6	4.004	0.81			0.81	256.6	267.8	299.8	201.6	256.45	40.8925
264	4.029	0.815	274.4	4.029	0.815	308.7	4.029	0.815	207.3	4.029	0.815			0.815	264	274.4	308.7	207.3	263.6	42.1129
272	4.054	0.82	282.5	4.054	0.82	317.1	4.054	0.82	212.4	4.054	0.82			0.82	272	282.5	317.1	212.4	271	43.56
279.1	4.079	0.825	290.5	4.079	0.825	327.2	4.079	0.825	217.8	4.079	0.825			0.825	279.1	290.5	327.2	217.8	278.65	45.4623
286.7	4.104	0.83	297.4	4.104	0.83	337.5	4.104	0.83	224.7	4.104	0.83			0.83	286.7	297.4	337.5	224.7	286.575	46.6871
295	4.129	0.835	305.5	4.129	0.835	347	4.129	0.835	230.2	4.129	0.835			0.835	295	305.5	347	230.2	294.425	48.3459
303.7	4.154	0.84	313.4	4.154	0.84	357.4	4.154	0.84	236	4.154	0.84			0.84	303.7	313.4	357.4	236	302.625	50.1878
312.4	4.179	0.845	321.1	4.179	0.845	368.3	4.179	0.845	243	4.179	0.845			0.845	312.4	321.1	368.3	243	311.2	51.6756
322.2	4.204	0.85	329.8	4.204	0.85	378.4	4.204	0.85	249.6	4.204	0.85			0.85	322.2	329.8	378.4	249.6	320	53.1275
332.2	4.229	0.855	338.5	4.229	0.855	389.7	4.229	0.855	255.3	4.229	0.855			0.855	332.2	338.5	389.7	255.3	328.925	55.4276
342.5	4.254	0.86	347.6	4.254	0.86	401.6	4.254	0.86	262.3	4.254	0.86			0.86	342.5	347.6	401.6	262.3	338.5	57.4075
353.6	4.279	0.865	357.7	4.279	0.865	414.3	4.279	0.865	269.1	4.279	0.865			0.865	353.6	357.7	414.3	269.1	348.675	59.8457
363.7	4.304	0.87	367.9	4.304	0.87	426.8	4.304	0.87	276.2	4.304	0.87			0.87	363.7	367.9	426.8	276.2	358.65	62.0577
373.7	4.329	0.875	378.8	4.329	0.875	439.6	4.329	0.875	283.8	4.329	0.875			0.875	373.7	378.8	439.6	283.8	368.975	64.1912
385.5	4.354	0.88	389	4.354	0.88	454.4	4.354	0.88	290.9	4.354	0.88			0.88	385.5	389	454.4	290.9	379.95	67.2939
397.2	4.379	0.885	399.8	4.379	0.885	468.6	4.379	0.885	299.3	4.379	0.885			0.885	397.2	399.8	468.6	299.3	391.225	69.6332
408.8	4.404	0.89	410.5	4.404	0.89	482.6	4.404	0.89	307.3	4.404	0.89			0.89	408.8	410.5	482.6	307.3	402.3	72.0708
420.9	4.429	0.895	421.5	4.429	0.895	497.3	4.429	0.895	316.6	4.429	0.895			0.895	420.9	421.5	497.3	316.6	414.075	74.2282
433.6	4.454	0.9	433.3	4.454	0.9	512.2	4.454	0.9	325.4	4.454	0.9			0.9	433.6	433.3	512.2	325.4	426.125	76.7285
447.4	4.479	0.905	445.1	4.479	0.905	526.6	4.479	0.905	334.5	4.479	0.905			0.905	447.4	445.1	526.6	334.5	438.4	78.9522
461.9	4.504	0.91	457.6	4.504	0.91	542.4	4.504	0.91	343.4	4.504	0.91			0.91	461.9	457.6	542.4	343.4	451.325	81.8406
475.2	4.529	0.915	469.8	4.529	0.915	559.1	4.529	0.915	352.9	4.529	0.915			0.915	475.2	469.8	559.1	352.9	464.25	84.7468
490.6	4.554	0.92	483.4	4.554	0.92	575.6	4.554	0.92	362.5	4.554	0.92			0.92	490.6	483.4	575.6	362.5	478.025	87.6621
505.6	4.579	0.925	497.8	4.579	0.925	592.8	4.579	0.925	372.6	4.579	0.925			0.925	505.6	497.8	592.8	372.6	492.2	90.6191
520.5	4.604	0.93	511.6	4.604	0.93	611.8	4.604	0.93	382.6	4.604	0.93			0.93	520.5	511.6	611.8	382.6	506.625	94.2713
536.2	4.629	0.935	526.1	4.629	0.935	630.1	4.629	0.935	393.1	4.629	0.935			0.935	536.2	526.1	630.1	393.1	521.375	97.4982
552.6	4.654	0.94	541.5	4.654	0.94	648.7	4.654	0.94	403.8	4.654	0.94			0.94	552.6	541.5	648.7	403.8	536.65	100.801
568.3	4.679	0.945	556.4	4.679	0.945	669.1	4.679	0.945	415.8	4.679	0.945			0.945	568.3	556.4	669.1	415.8	552.4	104.159
586.2	4.704	0.95	572.1	4.704	0.95	688.5	4.704	0.95	428.3	4.704	0.95			0.95	586.2	572.1	688.5	428.3	568.775	107.054
603.7	4.729	0.955	588.4	4.729	0.955	708.4	4.729	0.955	439.6	4.729	0.955			0.955	603.7	588.4	708.4	439.6	585.025	110.65
621.8	4.754	0.96	604.3	4.754	0.96	729.5	4.754	0.96	452	4.754	0.96			0.96	621.8	604.3	729.5	452	601.9	114.242
640.6	4.779	0.965	621.2	4.779	0.965	750.6	4.779	0.965	465.4	4.779	0.965			0.965	640.6	621.2	750.6	465.4	619.45	117.448
660.4	4.804	0.97	639.4	4.804	0.97	772.3	4.804	0.97	477.9	4.804	0.97			0.97	660.4	639.4	772.3	477.9	637.5	121.341
679.5	4.829	0.975	657.8	4.829	0.975	796.6	4.829	0.975	491.3	4.829	0.975			0.975	679.5	657.8	796.6	491.3	656.3	125.764
699.7	4.854	0.98	676.7	4.854	0.98	820.5	4.853	0.98	505.6	4.854	0.98			0.98	699.7	676.7	820.5	505.6	675.625	129.715
720.8	4.879	0.985	696.2	4.879	0.985	844.8	4.876	0.985	519.8	4.879	0.985			0.985	720.8	696.2	844.8	519.8	695.4	133.917
742.1	4.904	0.99	716	4.904	0.99	865.9	4.894	0.99	534.8	4.904	0.99			0.99	742.1	716	865.9	534.8	714.7	136.599
763.9	4.929	0.995	737.2	4.929	0.995	881	4.91	0.995	550.9	4.929	0.995			0.995	763.9	737.2	881	550.9	733.25	136.671
787.1	4.953	1	758.4	4.954	1	889.8	4.922	1	566.2	4.954	1			1	787.1	758.4	889.8	566.2	750.375	135.121
809.5	4.976	1.005	780	4.979	1.005	892.9	4.927	1.005	582.1	4.979	1.005			1.005	809.5	780	892.9	582.1	766.125	131.67
829.8	4.995	1.01	801.1	5.004	1.01	885.1	4.927	1.01	598.8	5.004	1.01			1.01	829.8	801.1	885.1	598.8	778.7	124.897
844.8	5.01	1.015	823.3	5.029	1.015	866.9	4.927	1.015	615.6	5.029	1.015			1.015	844.8	823.3	866.9	615.6	787.65	116.073
853.9	5.022	1.02	846.3	5.054	1.02	843.5	4.927	1.02	633.1	5.054	1.02			1.02	853.9	846.3	843.5	633.1	794.2	107.49
857.7	5.027	1.025	869.5	5.079	1.025	821.5	4.927	1.025	650.5	5.079	1.025			1.025	857.7	869.5	821.5	650.5	799.8	101.607
850.7	5.027	1.03	894.2	5.104	1.03	802.5	4.92	1.03	668.7	5.104	1.03			1.03	850.7	894.2	802.5	668.7	804.025	97.6819
833.4	5.027	1.035	919.2	5.129	1.035	777.6	4.908	1.035	687	5.129	1.035			1.035	833.4	919.2	777.6	687	804.3	97.5038
812.4	5.027	1.04	945.2	5.154	1.04	744.4	4.893	1.04	706.2	5.154	1.04			1.04	812.4	945.2	744.4	706.2	802.05	105.055
792	5.027	1.045	971.9	5.178	1.045	701.3	4.875	1.045	725.8	5.179	1.045			1.045	792	971.9	701.3	725.8	797.75	122.258
773.5	5.02	1.05	997.8	5.198	1.05	652.8	4.853	1.05	746.5	5.203	1.05			1.05	773.5	997.8	652.8	746.5	792.65	146.22
748.9	5.008	1.055	1018.2	5.215	1.055	599.9	4.826	1.055	765.3	5.223	1.055			1.055	748.9	1018.2	599.9	765.3	783.075	173.513
717.7	4.993	1.06	1031.9	5.229	1.06	546.6	4.793	1.06	781.1	5.24	1.06			1.06	717.7	1031.9	546.6	781.1	769.325	201.127
676.7	4.975	1.065	1038.2	5.24	1.065	491.8	4.752	1.065	792.7	5.254	1.065			1.065	676.7	1038.2	491.8	792.7	749.85	228.708
630.7	4.953	1.07	1039	5.24	1.07	434.2	4.704	1.07	797.9	5.265	1.07			1.07	630.7	1039	434.2	797.9	725.45	256.493
581	4.926	1.075	1024.9	5.24	1.075	377.6	4.654	1.075	797.6	5.265	1.075			1.075	581	1024.9	377.6	797.6	695.275	278.747
530.4	4.893	1.08	1000.9	5.24	1.08	330	4.604	1.08	784.6	5.265	1.08			1.08	530.4	1000.9	330	784.6	661.475	292.931
478.3	4.852	1.085	975.7	5.24	1.085	288.7	4.554	1.085	767.2	5.265	1.085			1.085	478.3	975.7	288.7	767.2	627.475	304.305
424.2	4.804	1.09	954.2	5.238	1.09	253.6	4.504	1.09	747.9	5.265	1.09			1.09	424.2	954.2	253.6	747.9	594.975	315.24
370	4.754	1.095	931.6	5.227	1.095	222.5	4.454	1.095	731.6	5.263	1.095			1.095	370	931.6	222.5	731.6	563.925	325.309
324.1	4.704	1.1	898.3	5.214	1.1	198.1	4.404	1.1	713	5.252	1.1			1.1	324.1	898.3	198.1	713	533.375	327.435
283.8	4.654	1.105	854.5	5.197	1.105	178.5	4.354	1.105	686.9	5.239	1.105			1.105	283.8	854.5	178.5	686.9	500.925	321.819
248.6	4.604	1.11	802.1	5.177	1.11	160.8	4.304	1.11	655.9	5.222	1.11			1.11	248.6	802.1	160.8	655.9	466.85	310.608
219.4	4.554	1.115	746.3	5.153	1.115	143.9	4.254	1.115	617.7	5.202	1.115			1.115	219.4	746.3	143.9	617.7	431.825	295.223
195.6	4.504	1.12	686.5	5.123	1.12	131	4.204	1.12	576.1	5.178	1.12			1.12	195.6	686.5	131	576.1	397.3	275.2
175.6	4.454	1.125	625	5.086	1.125	119.6	4.154	1.125	530.6	5.148	1.125			1.125	175.6	625	119.6	530.6	362.7	252.386
159.2	4.404	1.13	561.8	5.042	1.13	109.9	4.104	1.13	483.2	5.111	1.13			1.13	159.2	561.8	109.9	483.2	328.525	227.163
143.7	4.354	1.135	496.7	4.992	1.135	101	4.054	1.135	434.4	5.067	1.135			1.135	143.7	496.7	101	434.4	293.95	200.531
130.4	4.304	1.14	435.5	4.942	1.14	93.5	4.004	1.14	384.4	5.017	1.14			1.14	130.4	435.5	93.5	384.4	260.95	173.964
119.6	4.254	1.145	382.9	4.892	1.145	87.1	3.954	1.145	337.6	4.967	1.145			1.145	119.6	382.9	87.1	337.6	231.8	150.058
109.8	4.204	1.15	336.8	4.842	1.15	81.2	3.904	1.15	298.1	4.917	1.15			1.15	109.8	336.8	81.2	298.1	206.475	129.64
100.8	4.154	1.155	297.3	4.792	1.155	75.9	3.854	1.155	263.8	4.867	1.155			1.155	100.8	297.3	75.9	263.8	184.45	112.267
93.2	4.104	1.16	263.8	4.742	1.16	70.5	3.804	1.16	233.8	4.817	1.16			1.16	93.2	263.8	70.5	233.8	165.325	97.6046
86.1	4.054	1.165	236.7	4.692	1.165	66	3.754	1.165	207.6	4.767	1.165			1.165	86.1	236.7	66	207.6	149.1	85.5777
79.7	4.004	1.17	212.4	4.642	1.17	60.7	3.704	1.17	187.9	4.717	1.17			1.17	79.7	212.4	60.7	187.9	135.175	76.0869
74.7	3.954	1.175	192.2	4.592	1.175	56.2	3.654	1.175	169.9	4.667	1.175			1.175	74.7	192.2	56.2	169.9	123.25	67.7818
69.7	3.904	1.18	175.1	4.542	1.18	53.4	3.604	1.18	154.4	4.617	1.18			1.18	69.7	175.1	53.4	154.4	113.15	60.5457
64.7	3.854	1.185	160.1	4.492	1.185	49.6	3.554	1.185	139.8	4.567	1.185			1.185	64.7	160.1	49.6	139.8	103.55	54.5646
61	3.804	1.19	146.8	4.442	1.19	46.7	3.504	1.19	127.4	4.517	1.19			1.19	61	146.8	46.7	127.4	95.475	49.0611
57.6	3.754	1.195	136	4.392	1.195	44.7	3.454	1.195	117.6	4.467	1.195			1.195	57.6	136	44.7	117.6	88.975	44.6296
54.4	3.704	1.2	125.6	4.342	1.2	42	3.404	1.2	108.3	4.417	1.2			1.2	54.4	125.6	42	108.3	82.575	40.6329
50.8	3.654	1.205	116.9	4.292	1.205	40.4	3.354	1.205	100	4.367	1.205			1.205	50.8	116.9	40.4	100	77.025	37.1798
46.7	3.604	1.21	108	4.242	1.21	38.3	3.304	1.21	93.3	4.317	1.21			1.21	46.7	108	38.3	93.3	71.575	34.277
44.4	3.554	1.215	100.3	4.192	1.215	35.9	3.254	1.215	87.1	4.267	1.215			1.215	44.4	100.3	35.9	87.1	66.925	31.5745
41.9	3.504	1.22	93.7	4.142	1.22	34.2	3.204	1.22	81.4	4.217	1.22			1.22	41.9	93.7	34.2	81.4	62.8	29.1864
38.8	3.454	1.225	87.6	4.092	1.225	32.9	3.154	1.225	76.1	4.167	1.225			1.225	38.8	87.6	32.9	76.1	58.85	27.0772
36.6	3.404	1.23	81	4.042	1.23	30.3	3.104	1.23	71.7	4.117	1.23			1.23	36.6	81	30.3	71.7	54.9	25.1893
35.5	3.354	1.235	76.1	3.992	1.235	27.7	3.054	1.235	66.7	4.067	1.235			1.235	35.5	76.1	27.7	66.7	51.5	23.5134
34.1	3.304	1.24	71	3.942	1.24	26.5	3.004	1.24	62.7	4.017	1.24			1.24	34.1	71	26.5	62.7	48.575	21.5965
32.4	3.254	1.245	67.1	3.892	1.245	25.2	2.954	1.245	58.2	3.967	1.245			1.245	32.4	67.1	25.2	58.2	45.725	20.0943
31	3.204	1.25	64	3.842	1.25	24	2.904	1.25	54.1	3.917	1.25			1.25	31	64	24	54.1	43.275	18.876
29.4	3.154	1.255	60.1	3.792	1.255	23.4	2.854	1.255	51.5	3.867	1.255			1.255	29.4	60.1	23.4	51.5	41.1	17.5056
28	3.104	1.26	57.3	3.742	1.26	22.7	2.804	1.26	48.8	3.817	1.26			1.26	28	57.3	22.7	48.8	39.2	16.5072
26.6	3.054	1.265	54.7	3.692	1.265	21.7	2.754	1.265	46.3	3.767	1.265			1.265	26.6	54.7	21.7	46.3	37.325	15.7227
24.7	3.004	1.27	50.9	3.642	1.27	20.7	2.704	1.27	44.7	3.717	1.27			1.27	24.7	50.9	20.7	44.7	35.25	14.8012
23	2.954	1.275	46.9	3.592	1.275	19	2.654	1.275	42	3.667	1.275			1.275	23	46.9	19	42	32.725	13.7829
22.5	2.904	1.28	45	3.542	1.28	18.3	2.604	1.28	39.5	3.617	1.28			1.28	22.5	45	18.3	39.5	31.325	12.9276
20.8	2.854	1.285	43	3.492	1.285	17.2	2.554	1.285	38.2	3.567	1.285			1.285	20.8	43	17.2	38.2	29.8	12.7091
19.6	2.804	1.29	40.1	3.442	1.29	16.3	2.504	1.29	36.3	3.517	1.29			1.29	19.6	40.1	16.3	36.3	28.075	11.8705
18.9	2.754	1.295	38.6	3.392	1.295	16.1	2.454	1.295	33.7	3.467	1.295			1.295	18.9	38.6	16.1	33.7	26.825	11.0113
18.6	2.704	1.3	36.8	3.342	1.3	15	2.404	1.3	32	3.417	1.3			1.3	18.6	36.8	15	32	25.6	10.4524
18.2	2.654	1.305	34.9	3.292	1.305	13.9	2.354	1.305	30.2	3.367	1.305			1.305	18.2	34.9	13.9	30.2	24.3	9.87488
17.2	2.604	1.31	33.7	3.242	1.31	13.6	2.304	1.31	28.7	3.317	1.31			1.31	17.2	33.7	13.6	28.7	23.3	9.46256
15.8	2.554	1.315	31.3	3.192	1.315	13.5	2.254	1.315	27.4	3.267	1.315			1.315	15.8	31.3	13.5	27.4	22	8.686
15.2	2.504	1.32	29.9	3.142	1.32	12.9	2.204	1.32	25.9	3.217	1.32			1.32	15.2	29.9	12.9	25.9	20.975	8.21518
14.1	2.454	1.325	29.4	3.092	1.325	12.2	2.154	1.325	24.6	3.167	1.325			1.325	14.1	29.4	12.2	24.6	20.075	8.26937
12.9	2.404	1.33	27.6	3.042	1.33	11.4	2.104	1.33	24.5	3.117	1.33			1.33	12.9	27.6	11.4	24.5	19.1	8.14739
12.2	2.354	1.335	25.5	2.992	1.335	10.2	2.054	1.335	23.2	3.067	1.335			1.335	12.2	25.5	10.2	23.2	17.775	7.69345
12.1	2.304	1.34	24.3	2.942	1.34	9.8	2.004	1.34	22	3.017	1.34			1.34	12.1	24.3	9.8	22	17.05	7.16775
11.5	2.254	1.345	23.4	2.892	1.345	9.3	1.954	1.345	21.4	2.967	1.345			1.345	11.5	23.4	9.3	21.4	16.4	7.03373
11.3	2.204	1.35	22.1	2.842	1.35	8.2	1.904	1.35	20.3	2.917	1.35			1.35	11.3	22.1	8.2	20.3	15.475	6.77071
11.1	2.154	1.355	21.2	2.792	1.355	8.2	1.854	1.355	18.3	2.867	1.355			1.355	11.1	21.2	8.2	18.3	14.7	6.06685
10.5	2.104	1.36	20.3	2.742	1.36	8.2	1.804	1.36	17.3	2.817	1.36			1.36	10.5	20.3	8.2	17.3	14.075	5.67002
10.2	2.054	1.365	19.3	2.692	1.365	8.2	1.754	1.365	16.5	2.767	1.365			1.365	10.2	19.3	8.2	16.5	13.55	5.21568
9.4	2.004	1.37	18.6	2.642	1.37	8.1	1.704	1.37	15.8	2.717	1.37			1.37	9.4	18.6	8.1	15.8	12.975	5.03877
8.3	1.954	1.375	17.5	2.592	1.375	7.3	1.654	1.375	15.5	2.667	1.375			1.375	8.3	17.5	7.3	15.5	12.15	5.10523
7.8	1.904	1.38	16.9	2.542	1.38	6.2	1.604	1.38	15.2	2.617	1.38			1.38	7.8	16.9	6.2	15.2	11.525	5.31123
6.6	1.854	1.385	16.1	2.492	1.385	6	1.554	1.385	14.5	2.567	1.385			1.385	6.6	16.1	6	14.5	10.8	5.24277
6.7	1.804	1.39	14.3	2.442	1.39	5.9	1.504	1.39	14.7	2.517	1.39			1.39	6.7	14.3	5.9	14.7	10.4	4.74833
6.7	1.754	1.395	13.9	2.392	1.395	4.6	1.454	1.395	13.8	2.467	1.395			1.395	6.7	13.9	4.6	13.8	9.75	4.81144
6.8	1.704	1.4	13.5	2.342	1.4	3.9	1.404	1.4	12.5	2.417	1.4			1.4	6.8	13.5	3.9	12.5	9.175	4.59084
6.2	1.654	1.405	12.9	2.292	1.405	4.1	1.354	1.405	12.3	2.367	1.405			1.405	6.2	12.9	4.1	12.3	8.875	4.3927
6	1.604	1.41	12.7	2.242	1.41	3.8	1.304	1.41	10.6	2.317	1.41			1.41	6	12.7	3.8	10.6	8.275	4.09013
5.8	1.554	1.415	12.5	2.192	1.415	3.9	1.254	1.415	9.8	2.267	1.415			1.415	5.8	12.5	3.9	9.8	8	3.879
4.9	1.504	1.42	11.5	2.142	1.42	3.8	1.204	1.42	9.8	2.217	1.42			1.42	4.9	11.5	3.8	9.8	7.5	3.73006
4.7	1.454	1.425	10.8	2.092	1.425	3.3	1.154	1.425	9.1	2.167	1.425			1.425	4.7	10.8	3.3	9.1	6.975	3.55094
4.1	1.404	1.43	10.5	2.042	1.43	3.1	1.104	1.43	9.2	2.117	1.43			1.43	4.1	10.5	3.1	9.2	6.725	3.67004
2.9	1.354	1.435	9.6	1.992	1.435	2.9	1.054	1.435	9.2	2.067	1.435			1.435	2.9	9.6	2.9	9.2	6.15	3.75633
3.1	1.304	1.44	8.6	1.942	1.44	2.5	1.004	1.44	8.9	2.017	1.44			1.44	3.1	8.6	2.5	8.9	5.775	3.44613
2.7	1.254	1.445	8.5	1.892	1.445	1.9	0.954	1.445	8.5	1.967	1.445			1.445	2.7	8.5	1.9	8.5	5.4	3.59444
2.6	1.204	1.45	7.6	1.842	1.45	0.8	0.904	1.45	7.9	1.917	1.45			1.45	2.6	7.6	0.8	7.9	4.725	3.57153
2.8	1.154	1.455	7.3	1.792	1.455	0	0.854	1.455	7.3	1.867	1.455			1.455	2.8	7.3	0	7.3	4.35	3.59305
2.8	1.104	1.46	7.2	1.742	1.46	0.2	0.804	1.46	6.6	1.817	1.46			1.46	2.8	7.2	0.2	6.6	4.2	3.30252
2.7	1.054	1.465	6.9	1.692	1.465	0.4	0.754	1.465	6	1.767	1.465			1.465	2.7	6.9	0.4	6	4	3.00333
2.2	1.004	1.47	6.9	1.642	1.47	0.4	0.704	1.47	5.4	1.717	1.47			1.47	2.2	6.9	0.4	5.4	3.725	2.95903
1.6	0.954	1.475	6.7	1.592	1.475	0.5	0.654	1.475	5.1	1.667	1.475			1.475	1.6	6.7	0.5	5.1	3.475	2.91018
1.4	0.904	1.48	5.5	1.542	1.48	0.9	0.604	1.48	5.1	1.617	1.48			1.48	1.4	5.5	0.9	5.1	3.225	2.41022
0.5	0.854	1.485	5.2	1.492	1.485	0.4	0.554	1.485	4.8	1.567	1.485			1.485	0.5	5.2	0.4	4.8	2.725	2.63233
0	0.804	1.49	4.3	1.442	1.49	-0.4	0.504	1.49	4.7	1.517	1.49			1.49	0	4.3	-0.4	4.7	2.15	2.72336
0	0.754	1.495	3.9	1.392	1.495	-0.8	0.454	1.495	4.7	1.467	1.495			1.495	0	3.9	-0.8	4.7	1.95	2.75257
-0.5	0.704	1.5	3.3	1.342	1.5	-1.6	0.404	1.5	3.9	1.417	1.5			1.5	-0.5	3.3	-1.6	3.9	1.275	2.73298
-0.6	0.654	1.505	3.1	1.292	1.505	-1.5	0.354	1.505	3.4	1.367	1.505			1.505	-0.6	3.1	-1.5	3.4	1.1	2.51263
-0.2	0.604	1.51	2.6	1.242	1.51	-2.1	0.304	1.51	2.6	1.317	1.51			1.51	-0.2	2.6	-2.1	2.6	0.725	2.29982
0.1	0.554	1.515	2.7	1.192	1.515	-2.7	0.254	1.515	2.5	1.267	1.515			1.515	0.1	2.7	-2.7	2.5	0.65	2.52653
-0.6	0.504	1.52	2.6	1.142	1.52	-2.4	0.204	1.52	1.8	1.217	1.52			1.52	-0.6	2.6	-2.4	1.8	0.35	2.28254
-0.7	0.454	1.525	2.2	1.092	1.525	-2.5	0.154	1.525	1.5	1.167	1.525			1.525	-0.7	2.2	-2.5	1.5	0.125	2.14223
-1.2	0.404	1.53	2.5	1.042	1.53	-2.7	0.104	1.53	1.4	1.117	1.53			1.53	-1.2	2.5	-2.7	1.4	0	2.37627
-2.4	0.354	1.535	2.1	0.992	1.535	-3.3	0.054	1.535	1.5	1.067	1.535			1.535	-2.4	2.1	-3.3	1.5	-0.525	2.72075
-2.5	0.304	1.54	1.3	0.942	1.54	-3.6	0.004	1.54	1.6	1.017	1.54			1.54	-2.5	1.3	-3.6	1.6	-0.8	2.63944
-2.7	0.254	1.545	1.2	0.892	1.545	-3.5	-0.046	1.545	1.3	0.967	1.545			1.545	-2.7	1.2	-3.5	1.3	-0.925	2.53295
-2.9	0.204	1.55	0.2	0.842	1.55	-3.6	-0.096	1.55	0.9	0.917	1.55			1.55	-2.9	0.2	-3.6	0.9	-1.35	2.23084
-2.7	0.154	1.555	-0.7	0.792	1.555	-4.5	-0.146	1.555	1.1	0.867	1.555			1.555	-2.7	-0.7	-4.5	1.1	-1.7	2.42762
-2.7	0.104	1.56	-0.8	0.742	1.56	-5.1	-0.196	1.56	0.5	0.817	1.56			1.56	-2.7	-0.8	-5.1	0.5	-2.025	2.43499
-2.4	0.054	1.565	-1.1	0.692	1.565	-4.8	-0.246	1.565	0	0.767	1.565			1.565	-2.4	-1.1	-4.8	0	-2.075	2.06458
-2.7	0.004	1.57	-1.5	0.642	1.57	-5.4	-0.296	1.57	-0.5	0.717	1.57			1.57	-2.7	-1.5	-5.4	-0.5	-2.525	2.11719
-3.3	-0.046	1.575	-1.1	0.592	1.575	-6.6	-0.346	1.575	-1.5	0.667	1.575			1.575	-3.3	-1.1	-6.6	-1.5	-3.125	2.50649
-3.6	-0.096	1.58	-0.8	0.542	1.58	-6.1	-0.396	1.58	-1.8	0.617	1.58			1.58	-3.6	-0.8	-6.1	-1.8	-3.075	2.32576
-4.1	-0.146	1.585	-1.4	0.492	1.585	-5.4	-0.446	1.585	-1.8	0.567	1.585			1.585	-4.1	-1.4	-5.4	-1.8	-3.175	1.90153
-4.6	-0.196	1.59	-2	0.442	1.59	-5.9	-0.496	1.59	-2.2	0.517	1.59			1.59	-4.6	-2	-5.9	-2.2	-3.675	1.89627
-5.6	-0.246	1.595	-2.5	0.392	1.595	-5.9	-0.546	1.595	-1.3	0.467	1.595			1.595	-5.6	-2.5	-5.9	-1.3	-3.825	2.27944
-5.8	-0.296	1.6	-3.3	0.342	1.6	-6.6	-0.596	1.6	-1.3	0.417	1.6			1.6	-5.8	-3.3	-6.6	-1.3	-4.25	2.4173
-5.4	-0.346	1.605	-3.6	0.292	1.605	-6.7	-0.646	1.605	-1.4	0.367	1.605			1.605	-5.4	-3.6	-6.7	-1.4	-4.275	2.29982
-5.5	-0.396	1.61	-4.6	0.242	1.61	-7.4	-0.696	1.61	-2.4	0.317	1.61			1.61	-5.5	-4.6	-7.4	-2.4	-4.975	2.07585
-5.3	-0.446	1.615	-4.3	0.192	1.615	-8.3	-0.746	1.615	-2.5	0.267	1.615			1.615	-5.3	-4.3	-8.3	-2.5	-5.1	2.42762
-5.6	-0.496	1.62	-3.9	0.142	1.62	-8.9	-0.796	1.62	-3.4	0.217	1.62			1.62	-5.6	-3.9	-8.9	-3.4	-5.45	2.48529
-5.9	-0.546	1.625	-4.6	0.092	1.625	-8.8	-0.846	1.625	-3.6	0.167	1.625			1.625	-5.9	-4.6	-8.8	-3.6	-5.725	2.25592
-6.1	-0.596	1.63	-4.9	0.042	1.63	-8.7	-0.896	1.63	-4.1	0.117	1.63			1.63	-6.1	-4.9	-8.7	-4.1	-5.95	2.00915
-6	-0.646	1.635	-3.6	-0.008	1.635	-8.7	-0.946	1.635	-4.5	0.067	1.635			1.635	-6	-3.6	-8.7	-4.5	-5.7	2.23159
-6.3	-0.696	1.64	-4.5	-0.058	1.64	-8	-0.996	1.64	-4	0.017	1.64			1.64	-6.3	-4.5	-8	-4	-5.7	1.82392
-6.1	-0.746	1.645	-5.4	-0.108	1.645	-8.9	-1.046	1.645	-4	-0.033	1.645			1.645	-6.1	-5.4	-8.9	-4	-6.1	2.06074
-5.5	-0.796	1.65	-6.7	-0.158	1.65	-9.2	-1.096	1.65	-4.9	-0.083	1.65			1.65	-5.5	-6.7	-9.2	-4.9	-6.575	1.90329
-4.8	-0.846	1.655	-6.6	-0.208	1.655	-8.9	-1.146	1.655	-4.6	-0.133	1.655			1.655	-4.8	-6.6	-8.9	-4.6	-6.225	1.99729
-3.3	-0.896	1.66	-6.7	-0.258	1.66	-10.3	-1.196	1.66	-4.6	-0.183	1.66			1.66	-3.3	-6.7	-10.3	-4.6	-6.225	3.05655
-1.9	-0.946	1.665	-7.3	-0.308	1.665	-10.1	-1.246	1.665	-5.2	-0.233	1.665			1.665	-1.9	-7.3	-10.1	-5.2	-6.125	3.45868
-0.2	-0.996	1.67	-7.8	-0.358	1.67	-9.1	-1.296	1.67	-5.6	-0.283	1.67			1.67	-0.2	-7.8	-9.1	-5.6	-5.675	3.92545
0.5	-1.046	1.675	-7.6	-0.408	1.675	-7.9	-1.346	1.675	-5.9	-0.333	1.675			1.675	0.5	-7.6	-7.9	-5.9	-5.225	3.91695
0.2	-1.096	1.68	-7.1	-0.458	1.68	-3.4	-1.396	1.68	-6.8	-0.383	1.68			1.68	0.2	-7.1	-3.4	-6.8	-4.275	3.42284
0.1	-1.146	1.685	-7.6	-0.508	1.685	-0.4	-1.446	1.685	-6.6	-0.433	1.685			1.685	0.1	-7.6	-0.4	-6.6	-3.625	4.03846
0.1	-1.196	1.69	-8	-0.558	1.69	0.1	-1.496	1.69	-6.8	-0.483	1.69			1.69	0.1	-8	0.1	-6.8	-3.65	4.35775
0	-1.246	1.695	-7.6	-0.608	1.695	0.1	-1.546	1.695	-7.5	-0.533	1.695			1.695	0	-7.6	0.1	-7.5	-3.75	4.38824
0	-1.296	1.7	-9.2	-0.658	1.7	0.5	-1.596	1.7	-7.5	-0.583	1.7			1.7	0	-9.2	0.5	-7.5	-4.05	5.01764
0	-1.346	1.705	-10.1	-0.708	1.705	0.5	-1.646	1.705	-7.4	-0.633	1.705			1.705	0	-10.1	0.5	-7.4	-4.25	5.3157
-0.5	-1.396	1.71	-10.1	-0.758	1.71	0.1	-1.696	1.71	-7.9	-0.683	1.71			1.71	-0.5	-10.1	0.1	-7.9	-4.6	5.16527
0.1	-1.446	1.715	-10.7	-0.808	1.715	-0.2	-1.746	1.715	-7.8	-0.733	1.715			1.715	0.1	-10.7	-0.2	-7.8	-4.65	5.44334
0.4	-1.496	1.72	-11.2	-0.858	1.72	-0.5	-1.796	1.72	-8.3	-0.783	1.72			1.72	0.4	-11.2	-0.5	-8.3	-4.9	5.73585
0.2	-1.546	1.725	-10.9	-0.908	1.725	-0.9	-1.846	1.725	-8.3	-0.833	1.725			1.725	0.2	-10.9	-0.9	-8.3	-4.975	5.46344
0.2	-1.596	1.73	-11.1	-0.958	1.73	-0.5	-1.896	1.73	-8.9	-0.883	1.73			1.73	0.2	-11.1	-0.5	-8.9	-5.075	5.76447
0.4	-1.646	1.735	-10.8	-1.008	1.735	0	-1.946	1.735	-9.4	-0.933	1.735			1.735	0.4	-10.8	0	-9.4	-4.95	5.97634
0	-1.696	1.74	-11.2	-1.058	1.74	0.6	-1.996	1.74	-10	-0.983	1.74			1.74	0	-11.2	0.6	-10	-5.15	6.31691
-0.7	-1.746	1.745	-12	-1.108	1.745	0.5	-2.046	1.745	-10.1	-1.033	1.745			1.745	-0.7	-12	0.5	-10.1	-5.575	6.38821
-0.6	-1.796	1.75	-12.3	-1.158	1.75	0	-2.096	1.75	-10.3	-1.083	1.75			1.75	-0.6	-12.3	0	-10.3	-5.8	6.40781
-0.6	-1.846	1.755	-12.9	-1.208	1.755	0.7	-2.146	1.755	-9.6	-1.133	1.755			1.755	-0.6	-12.9	0.7	-9.6	-5.6	6.68281
-0.4	-1.896	1.76	-14.2	-1.258	1.76	0.4	-2.196	1.76	-8.1	-1.183	1.76			1.76	-0.4	-14.2	0.4	-8.1	-5.575	6.91008
0	-1.946	1.765	-14.5	-1.308	1.765	-0.2	-2.246	1.765	-6.1	-1.233	1.765			1.765	0	-14.5	-0.2	-6.1	-5.2	6.81518
-0.4	-1.996	1.77	-14.5	-1.358	1.77	-1.1	-2.296	1.77	-2.9	-1.283	1.77			1.77	-0.4	-14.5	-1.1	-2.9	-4.725	6.6012
0.2	-2.046	1.775	-15.4	-1.408	1.775	-1.3	-2.346	1.775	-0.1	-1.333	1.775			1.775	0.2	-15.4	-1.3	-0.1	-4.15	7.52795
0.5	-2.096	1.78	-15.4	-1.458	1.78	-0.7	-2.396	1.78	0.2	-1.383	1.78			1.78	0.5	-15.4	-0.7	0.2	-3.85	7.71686
0.2	-2.146	1.785	-14.8	-1.508	1.785	-0.2	-2.446	1.785	-0.1	-1.433	1.785			1.785	0.2	-14.8	-0.2	-0.1	-3.725	7.38529
0.6	-2.196	1.79	-15	-1.558	1.79	0	-2.496	1.79	0	-1.483	1.79			1.79	0.6	-15	0	0	-3.6	7.60526
0.8	-2.246	1.795	-14.6	-1.608	1.795	0	-2.546	1.795	-0.2	-1.533	1.795			1.795	0.8	-14.6	0	-0.2	-3.5	7.4126
-0.2	-2.296	1.8	-12.8	-1.658	1.8	0.5	-2.596	1.8	-0.4	-1.583	1.8			1.8	-0.2	-12.8	0.5	-0.4	-3.225	6.39499
-0.5	-2.346	1.805	-6.9	-1.708	1.805	0.8	-2.646	1.805	-0.2	-1.633	1.805			1.805	-0.5	-6.9	0.8	-0.2	-1.7	3.51094
-0.4	-2.396	1.81	-1.5	-1.758	1.81	0.4	-2.696	1.81	-0.6	-1.683	1.81			1.81	-0.4	-1.5	0.4	-0.6	-0.525	0.780491
-0.6	-2.446	1.815	-0.2	-1.808	1.815	0.1	-2.746	1.815	0	-1.733	1.815			1.815	-0.6	-0.2	0.1	0	-0.175	0.30957
-0.7	-2.496	1.82	-0.8	-1.858	1.82	0.1	-2.796	1.82	0.4	-1.783	1.82			1.82	-0.7	-0.8	0.1	0.4	-0.25	0.591608
-0.4	-2.546	1.825	-0.9	-1.908	1.825	-0.1	-2.846	1.825	0.6	-1.833	1.825			1.825	-0.4	-0.9	-0.1	0.6	-0.2	0.627163
0	-2.596	1.83	-0.9	-1.958	1.83	-0.5	-2.896	1.83	0.9	-1.883	1.83			1.83	0	-0.9	-0.5	0.9	-0.125	0.776209
0.4	-2.646	1.835	-0.8	-2.008	1.835	-0.9	-2.946	1.835	0.8	-1.933	1.835			1.835	0.4	-0.8	-0.9	0.8	-0.125	0.853913
0.7	-2.696	1.84	-0.7	-2.058	1.84	-0.2	-2.996	1.84	0	-1.983	1.84			1.84	0.7	-0.7	-0.2	0	-0.05	0.58023
0	-2.746	1.845	0.7	-2.108	1.845	0	-3.046	1.845	-0.5	-2.033	1.845			1.845	0	0.7	0	-0.5	0.05	0.493288
0.2	-2.796	1.85	0.9	-2.158	1.85	-0.2	-3.096	1.85	-0.4	-2.083	1.85			1.85	0.2	0.9	-0.2	-0.4	0.125	0.57373
0	-2.846	1.855	0.7	-2.208	1.855	0.1	-3.146	1.855	-0.4	-2.133	1.855			1.855	0	0.7	0.1	-0.4	0.1	0.454606
-0.2	-2.896	1.86	0.4	-2.258	1.86	0.6	-3.196	1.86	-0.7	-2.183	1.86			1.86	-0.2	0.4	0.6	-0.7	0.025	0.590903
-0.4	-2.946	1.865	-0.4	-2.308	1.865	0	-3.246	1.865	0.4	-2.233	1.865			1.865	-0.4	-0.4	0	0.4	-0.1	0.382971
-0.9	-2.996	1.87	-0.2	-2.358	1.87	-0.6	-3.296	1.87	0.8	-2.283	1.87			1.87	-0.9	-0.2	-0.6	0.8	-0.225	0.741058
-0.9	-3.046	1.875	-0.7	-2.408	1.875	-0.2	-3.346	1.875	1.3	-2.333	1.875			1.875	-0.9	-0.7	-0.2	1.3	-0.125	0.994569
0.4	-3.096	1.88	-1.2	-2.458	1.88	-0.2	-3.396	1.88	0.8	-2.383	1.88			1.88	0.4	-1.2	-0.2	0.8	-0.05	0.869866
0.1	-3.146	1.885	-0.8	-2.508	1.885	-0.7	-3.446	1.885	0.5	-2.433	1.885			1.885	0.1	-0.8	-0.7	0.5	-0.225	0.629153
0.1	-3.196	1.89	-0.7	-2.558	1.89	-0.5	-3.496	1.89	0.5	-2.483	1.89			1.89	0.1	-0.7	-0.5	0.5	-0.15	0.550757
0.5	-3.246	1.895	0	-2.608	1.895	0	-3.546	1.895	0.2	-2.533	1.895			1.895	0.5	0	0	0.2	0.175	0.236291
0.5	-3.296	1.9	0.8	-2.658	1.9	0.1	-3.596	1.9	-0.4	-2.583	1.9			1.9	0.5	0.8	0.1	-0.4	0.25	0.519615
-0.4	-3.346	1.905	1.3	-2.708	1.905	0.9	-3.646	1.905	-0.5	-2.633	1.905			1.905	-0.4	1.3	0.9	-0.5	0.325	0.910586
-0.1	-3.396	1.91	0.5	-2.758	1.91	0.2	-3.696	1.91	-0.5	-2.683	1.91			1.91	-0.1	0.5	0.2	-0.5	0.025	0.4272
-0.1	-3.446	1.915	0.4	-2.808	1.915	0.7	-3.746	1.915	-0.4	-2.733	1.915			1.915	-0.1	0.4	0.7	-0.4	0.15	0.493288
-0.5	-3.496	1.92	0.1	-2.858	1.92	0.4	-3.796	1.92	-0.5	-2.783	1.92			1.92	-0.5	0.1	0.4	-0.5	-0.125	0.45
-0.1	-3.546	1.925	-0.5	-2.908	1.925	0	-3.846	1.925	0.8	-2.833	1.925			1.925	-0.1	-0.5	0	0.8	0.05	0.544671
0	-3.596	1.93	-0.2	-2.958	1.93	0	-3.896	1.93	0.5	-2.883	1.93			1.93	0	-0.2	0	0.5	0.075	0.298608
0	-3.646	1.935	-0.4	-3.008	1.935	0	-3.946	1.935	0.6	-2.933	1.935			1.935	0	-0.4	0	0.6	0.05	0.412311
0.7	-3.696	1.94	-0.7	-3.058	1.94	-0.8	-3.996	1.94	0.5	-2.983	1.94			1.94	0.7	-0.7	-0.8	0.5	-0.075	0.78475
0.2	-3.746	1.945	0.4	-3.108	1.945	0	-4.046	1.945	-0.1	-3.033	1.945			1.945	0.2	0.4	0	-0.1	0.125	0.221736
0.5	-3.796	1.95	0.4	-3.158	1.95	0	-4.096	1.95	0	-3.083	1.95			1.95	0.5	0.4	0	0	0.225	0.262996
0.7	-3.846	1.955	0.5	-3.208	1.955	0	-4.146	1.955	0	-3.133	1.955			1.955	0.7	0.5	0	0	0.3	0.355903
-0.1	-3.896	1.96	0.8	-3.258	1.96	0	-4.196	1.96	-0.7	-3.183	1.96			1.96	-0.1	0.8	0	-0.7	0	0.616441
-0.7	-3.946	1.965	0.1	-3.308	1.965	0.6	-4.246	1.965	-0.4	-3.233	1.965			1.965	-0.7	0.1	0.6	-0.4	-0.1	0.571548
0	-3.996	1.97	0.5	-3.358	1.97	1.1	-4.296	1.97	-0.1	-3.283	1.97			1.97	0	0.5	1.1	-0.1	0.375	0.55
-0.4	-4.046	1.975	0	-3.408	1.975	0.5	-4.346	1.975	-0.2	-3.333	1.975			1.975	-0.4	0	0.5	-0.2	-0.025	0.386221
-0.5	-4.096	1.98	-0.4	-3.458	1.98	0	-4.396	1.98	0.4	-3.383	1.98			1.98	-0.5	-0.4	0	0.4	-0.125	0.411299
-0.5	-4.146	1.985	-1.1	-3.508	1.985	-0.7	-4.446	1.985	0.8	-3.433	1.985			1.985	-0.5	-1.1	-0.7	0.8	-0.375	0.822091
0.1	-4.196	1.99	-0.1	-3.558	1.99	-0.5	-4.496	1.99	0.8	-3.483	1.99			1.99	0.1	-0.1	-0.5	0.8	0.075	0.543906
0.1	-4.246	1.995	0	-3.608	1.995	-0.2	-4.546	1.995	0.7	-3.533	1.995			1.995	0.1	0	-0.2	0.7	0.15	0.387298
1.1	-4.296	2	0	-3.658	2	-1.4	-4.596	2	0.1	-3.583	2			2	1.1	0	-1.4	0.1	-0.05	1.02794
0.2	-4.346	2.005	0.4	-3.708	2.005	-0.4	-4.646	2.005	0	-3.633	2.005			2.005	0.2	0.4	-0.4	0	0.05	0.341565
0.7	-4.396	2.01	0.2	-3.758	2.01	0.1	-4.696	2.01	-0.9	-3.683	2.01			2.01	0.7	0.2	0.1	-0.9	0.025	0.670199
0.7	-4.446	2.015	0.5	-3.808	2.015	0.2	-4.746	2.015	-0.6	-3.733	2.015			2.015	0.7	0.5	0.2	-0.6	0.2	0.571548
-0.2	-4.496	2.02	1.1	-3.858	2.02	0.6	-4.796	2.02	0	-3.783	2.02			2.02	-0.2	1.1	0.6	0	0.375	0.590903
-0.8	-4.546	2.025	-0.4	-3.908	2.025	0.4	-4.846	2.025	0.4	-3.833	2.025			2.025	-0.8	-0.4	0.4	0.4	-0.1	0.6
-0.4	-4.596	2.03	-0.2	-3.958	2.03	0.5	-4.896	2.03	0.5	-3.883	2.03			2.03	-0.4	-0.2	0.5	0.5	0.1	0.469042
-0.4	-4.646	2.035	0	-4.008	2.035	0	-4.946	2.035	0.2	-3.933	2.035			2.035	-0.4	0	0	0.2	-0.05	0.251661
-0.5	-4.696	2.04	-0.7	-4.058	2.04	0.2	-4.996	2.04	0.4	-3.983	2.04			2.04	-0.5	-0.7	0.2	0.4	-0.15	0.532291
-0.4	-4.746	2.045	-0.6	-4.108	2.045	-0.7	-5.046	2.045	0	-4.033	2.045			2.045	-0.4	-0.6	-0.7	0	-0.425	0.30957
0.2	-4.796	2.05	-0.6	-4.158	2.05	-0.4	-5.096	2.05	-0.2	-4.083	2.05			2.05	0.2	-0.6	-0.4	-0.2	-0.25	0.341565
0.9	-4.846	2.055	0.1	-4.208	2.055	-0.2	-5.146	2.055	-0.4	-4.133	2.055			2.055	0.9	0.1	-0.2	-0.4	0.1	0.571548
0.9	-4.896	2.06	0.5	-4.258	2.06	-0.1	-5.196	2.06	0	-4.183	2.06			2.06	0.9	0.5	-0.1	0	0.325	0.464579
0	-4.946	2.065	0.6	-4.308	2.065	-0.2	-5.246	2.065	-0.6	-4.233	2.065			2.065	0	0.6	-0.2	-0.6	-0.05	0.5
-0.4	-4.996	2.07	0.7	-4.358	2.07	0.4	-5.296	2.07	-0.2	-4.283	2.07			2.07	-0.4	0.7	0.4	-0.2	0.125	0.512348
-0.4	-5.046	2.075	0.9	-4.408	2.075	0.1	-5.346	2.075	-0.7	-4.333	2.075			2.075	-0.4	0.9	0.1	-0.7	-0.025	0.699405
-0.8	-5.096	2.08	0.1	-4.458	2.08	0.7	-5.396	2.08	0.4	-4.383	2.08			2.08	-0.8	0.1	0.7	0.4	0.1	0.648074
-0.9	-5.146	2.085	-0.6	-4.508	2.085	0.1	-5.446	2.085	0.8	-4.433	2.085			2.085	-0.9	-0.6	0.1	0.8	-0.15	0.759386
-0.6	-5.196	2.09	-0.9	-4.558	2.09	-0.1	-5.496	2.09	0.6	-4.483	2.09			2.09	-0.6	-0.9	-0.1	0.6	-0.25	0.655744
-0.7	-5.246	2.095	-0.9	-4.608	2.095	-0.1	-5.546	2.095	0.5	-4.533	2.095			2.095	-0.7	-0.9	-0.1	0.5	-0.3	0.632456
-0.6	-5.296	2.1	-0.6	-4.658	2.1	-0.4	-5.596	2.1	0.5	-4.583	2.1			2.1	-0.6	-0.6	-0.4	0.5	-0.275	0.525198
1.1	-5.346	2.105	-0.1	-4.708	2.105	-0.4	-5.646	2.105	-0.5	-4.633	2.105			2.105	1.1	-0.1	-0.4	-0.5	0.025	0.736546
1.2	-5.396	2.11	-0.2	-4.758	2.11	0	-5.696	2.11	-0.4	-4.683	2.11			2.11	1.2	-0.2	0	-0.4	0.15	0.718795
0.6	-5.446	2.115	-0.2	-4.808	2.115	-0.2	-5.746	2.115	0.2	-4.733	2.115			2.115	0.6	-0.2	-0.2	0.2	0.1	0.382971
0.5	-5.496	2.12	0.5	-4.858	2.12	-0.4	-5.796	2.12	-0.2	-4.783	2.12			2.12	0.5	0.5	-0.4	-0.2	0.1	0.469042
0	-5.546	2.125	0.4	-4.908	2.125	0.4	-5.846	2.125	-1.1	-4.833	2.125			2.125	0	0.4	0.4	-1.1	-0.075	0.708872
-0.1	-5.596	2.13	0.4	-4.958	2.13	0.8	-5.896	2.13	0	-4.883	2.13			2.13	-0.1	0.4	0.8	0	0.275	0.411299
-0.6	-5.646	2.135	0.7	-5.008	2.135	0	-5.946	2.135	0	-4.933	2.135			2.135	-0.6	0.7	0	0	0.025	0.531507
-0.8	-5.696	2.14	-0.2	-5.058	2.14	0.4	-5.996	2.14	0.7	-4.983	2.14			2.14	-0.8	-0.2	0.4	0.7	0.025	0.665207
-0.4	-5.746	2.145	-0.5	-5.108	2.145	0.6	-6.046	2.145	1.1	-5.033	2.145			2.145	-0.4	-0.5	0.6	1.1	0.2	0.778888
0	-5.796	2.15	-0.4	-5.158	2.15	0	-6.096	2.15	0.7	-5.083	2.15			2.15	0	-0.4	0	0.7	0.075	0.457347
-0.1	-5.846	2.155	-0.5	-5.208	2.155	-0.1	-6.146	2.155	0.1	-5.133	2.155			2.155	-0.1	-0.5	-0.1	0.1	-0.15	0.251661
0.5	-5.896	2.16	-0.2	-5.258	2.16	-0.1	-6.196	2.16	-0.2	-5.183	2.16			2.16	0.5	-0.2	-0.1	-0.2	0	0.33665
0.9	-5.946	2.165	0	-5.308	2.165	-0.4	-6.246	2.165	-0.1	-5.233	2.165			2.165	0.9	0	-0.4	-0.1	0.1	0.559762
0.1	-5.996	2.17	0.2	-5.358	2.17	-0.1	-6.296	2.17	0	-5.283	2.17			2.17	0.1	0.2	-0.1	0	0.05	0.129099
0.4	-6.046	2.175	1.1	-5.408	2.175	0	-6.346	2.175	-0.2	-5.333	2.175			2.175	0.4	1.1	0	-0.2	0.325	0.57373
0.7	-6.096	2.18	0.8	-5.458	2.18	0.2	-6.396	2.18	-0.1	-5.383	2.18			2.18	0.7	0.8	0.2	-0.1	0.4	0.424264
-0.2	-6.146	2.185	-0.1	-5.508	2.185	1.2	-6.446	2.185	0.1	-5.433	2.185			2.185	-0.2	-0.1	1.2	0.1	0.25	0.645497
-0.5	-6.196	2.19	-0.1	-5.558	2.19	0.7	-6.496	2.19	0.4	-5.483	2.19			2.19	-0.5	-0.1	0.7	0.4	0.125	0.531507
-0.7	-6.246	2.195	0.1	-5.608	2.195	0.2	-6.546	2.195	0.5	-5.533	2.195			2.195	-0.7	0.1	0.2	0.5	0.025	0.512348
-0.6	-6.296	2.2	-0.5	-5.658	2.2	0	-6.596	2.2	0.4	-5.583	2.2			2.2	-0.6	-0.5	0	0.4	-0.175	0.464579
0	-6.346	2.205	-0.9	-5.708	2.205	0.4	-6.646	2.205	0.4	-5.633	2.205			2.205	0	-0.9	0.4	0.4	-0.025	0.613052
0.7	-6.396	2.21	-0.2	-5.758	2.21	-0.5	-6.696	2.21	0.6	-5.683	2.21			2.21	0.7	-0.2	-0.5	0.6	0.15	0.591608
0.9	-6.446	2.215	-0.2	-5.808	2.215	-0.6	-6.746	2.215	-0.2	-5.733	2.215			2.215	0.9	-0.2	-0.6	-0.2	-0.025	0.644851
0.7	-6.496	2.22	0	-5.858	2.22	-0.2	-6.796	2.22	-0.4	-5.783	2.22			2.22	0.7	0	-0.2	-0.4	0.025	0.478714
0.2	-6.546	2.225	0.7	-5.908	2.225	-0.5	-6.846	2.225	-0.5	-5.833	2.225			2.225	0.2	0.7	-0.5	-0.5	-0.025	0.585235
-0.1	-6.596	2.23	0	-5.958	2.23	0.5	-6.896	2.23	0.2	-5.883	2.23			2.23	-0.1	0	0.5	0.2	0.15	0.264575
-0.6	-6.646	2.235	0.5	-6.008	2.235	0.5	-6.946	2.235	0.4	-5.933	2.235			2.235	-0.6	0.5	0.5	0.4	0.2	0.535413
-0.1	-6.696	2.24	0.5	-6.058	2.24	0.4	-6.996	2.24	0.2	-5.983	2.24			2.24	-0.1	0.5	0.4	0.2	0.25	0.264575
-0.5	-6.746	2.245	0	-6.108	2.245	0.6	-7.046	2.245	0	-6.033	2.245			2.245	-0.5	0	0.6	0	0.025	0.45
-0.5	-6.796	2.25	0	-6.158	2.25	0	-7.096	2.25	0.1	-6.083	2.25			2.25	-0.5	0	0	0.1	-0.1	0.270801
-0.5	-6.846	2.255	0	-6.208	2.255	-0.1	-7.146	2.255	0.2	-6.133	2.255			2.255	-0.5	0	-0.1	0.2	-0.1	0.294392
-0.6	-6.896	2.26	-0.9	-6.258	2.26	-0.1	-7.196	2.26	0.5	-6.183	2.26			2.26	-0.6	-0.9	-0.1	0.5	-0.275	0.613052
0	-6.946	2.265	-0.6	-6.308	2.265	-0.8	-7.246	2.265	0.1	-6.233	2.265			2.265	0	-0.6	-0.8	0.1	-0.325	0.442531
0.8	-6.996	2.27	0	-6.358	2.27	-0.8	-7.296	2.27	-0.4	-6.283	2.27			2.27	0.8	0	-0.8	-0.4	-0.1	0.68313
0.5	-7.046	2.275	0	-6.408	2.275	-0.1	-7.346	2.275	-0.1	-6.333	2.275			2.275	0.5	0	-0.1	-0.1	0.075	0.287228
0.2	-7.096	2.28	-0.1	-6.458	2.28	-0.5	-7.396	2.28	0.2	-6.383	2.28			2.28	0.2	-0.1	-0.5	0.2	-0.05	0.331662
0.1	-7.146	2.285	0	-6.508	2.285	0.2	-7.446	2.285	-0.4	-6.433	2.285			2.285	0.1	0	0.2	-0.4	-0.025	0.262996
-0.1	-7.196	2.29	0.2	-6.558	2.29	1.2	-7.496	2.29	-0.4	-6.483	2.29			2.29	-0.1	0.2	1.2	-0.4	0.225	0.694622
-0.6	-7.246	2.295	0.6	-6.608	2.295	0.8	-7.546	2.295	0	-6.533	2.295			2.295	-0.6	0.6	0.8	0	0.2	0.632456
-0.6	-7.296	2.3	0	-6.658	2.3	-0.5	-7.596	2.3	0.1	-6.583	2.3			2.3	-0.6	0	-0.5	0.1	-0.25	0.351188
-1.1	-7.346	2.305	-0.6	-6.708	2.305	0.1	-7.646	2.305	0	-6.633	2.305			2.305	-1.1	-0.6	0.1	0	-0.4	0.559762
-0.6	-7.396	2.31	-0.9	-6.758	2.31	0.1	-7.696	2.31	-0.1	-6.683	2.31			2.31	-0.6	-0.9	0.1	-0.1	-0.375	0.457347
0.5	-7.446	2.315	-0.7	-6.808	2.315	-0.2	-7.746	2.315	0.1	-6.733	2.315			2.315	0.5	-0.7	-0.2	0.1	-0.075	0.5058
0.5	-7.496	2.32	-0.9	-6.858	2.32	-0.4	-7.796	2.32	0.1	-6.783	2.32			2.32	0.5	-0.9	-0.4	0.1	-0.175	0.607591
0.6	-7.546	2.325	-0.6	-6.908	2.325	-0.5	-7.846	2.325	-0.7	-6.833	2.325			2.325	0.6	-0.6	-0.5	-0.7	-0.3	0.60553
0.5	-7.596	2.33	-0.7	-6.958	2.33	-0.1	-7.896	2.33	-0.8	-6.883	2.33			2.33	0.5	-0.7	-0.1	-0.8	-0.275	0.60208
0	-7.646	2.335	0.1	-7.008	2.335	0.6	-7.946	2.335	-0.2	-6.933	2.335			2.335	0	0.1	0.6	-0.2	0.125	0.340343
-0.4	-7.696	2.34	0.9	-7.058	2.34	0.2	-7.996	2.34	0.1	-6.983	2.34			2.34	-0.4	0.9	0.2	0.1	0.2	0.535413
-0.5	-7.746	2.345	1.2	-7.108	2.345	0.5	-8.046	2.345	0	-7.033	2.345			2.345	-0.5	1.2	0.5	0	0.3	0.725718
-1.3	-7.796	2.35	0.1	-7.158	2.35	0.7	-8.096	2.35	-0.1	-7.083	2.35			2.35	-1.3	0.1	0.7	-0.1	-0.15	0.83865
-0.7	-7.846	2.355	0	-7.208	2.355	0.9	-8.146	2.355	0.6	-7.133	2.355			2.355	-0.7	0	0.9	0.6	0.2	0.707107
0	-7.896	2.36	-0.1	-7.258	2.36	0.5	-8.196	2.36	0.4	-7.183	2.36			2.36	0	-0.1	0.5	0.4	0.2	0.294392
-0.1	-7.946	2.365	-0.6	-7.308	2.365	0	-8.246	2.365	0.7	-7.233	2.365			2.365	-0.1	-0.6	0	0.7	0	0.535413
0	-7.996	2.37	-0.4	-7.358	2.37	-0.7	-8.296	2.37	0.7	-7.283	2.37			2.37	0	-0.4	-0.7	0.7	-0.1	0.60553
0.2	-8.046	2.375	-0.9	-7.408	2.375	-0.2	-8.346	2.375	-0.1	-7.333	2.375			2.375	0.2	-0.9	-0.2	-0.1	-0.25	0.465475
0.6	-8.096	2.38	-0.4	-7.458	2.38	0	-8.396	2.38	-0.5	-7.383	2.38			2.38	0.6	-0.4	0	-0.5	-0.075	0.499166
0.5	-8.146	2.385	1.1	-7.508	2.385	-0.4	-8.446	2.385	-0.4	-7.433	2.385			2.385	0.5	1.1	-0.4	-0.4	0.2	0.734847
0.1	-8.196	2.39	0.7	-7.558	2.39	-0.1	-8.496	2.39	-0.1	-7.483	2.39			2.39	0.1	0.7	-0.1	-0.1	0.15	0.378594
-0.1	-8.246	2.395	0.2	-7.608	2.395	0.4	-8.546	2.395	-0.1	-7.533	2.395			2.395	-0.1	0.2	0.4	-0.1	0.1	0.244949
0.1	-8.296	2.4	0.2	-7.658	2.4	0	-8.596	2.4	-0.8	-7.583	2.4			2.4	0.1	0.2	0	-0.8	-0.125	0.457347
-0.5	-8.346	2.405	0.2	-7.708	2.405	0.5	-8.646	2.405	-0.1	-7.633	2.405			2.405	-0.5	0.2	0.5	-0.1	0.025	0.4272
-1.4	-8.396	2.41	-0.5	-7.758	2.41	0.1	-8.696	2.41	0.7	-7.683	2.41			2.41	-1.4	-0.5	0.1	0.7	-0.275	0.895824
-0.1	-8.446	2.415	-0.5	-7.808	2.415	0	-8.746	2.415	0.6	-7.733	2.415			2.415	-0.1	-0.5	0	0.6	0	0.454606
-0.5	-8.496	2.42	-0.4	-7.858	2.42	0	-8.796	2.42	0.6	-7.783	2.42			2.42	-0.5	-0.4	0	0.6	-0.075	0.499166
-0.6	-8.546	2.425	-0.1	-7.908	2.425	-0.6	-8.846	2.425	0.7	-7.833	2.425			2.425	-0.6	-0.1	-0.6	0.7	-0.15	0.613732
0	-8.596	2.43	-0.5	-7.958	2.43	-0.6	-8.896	2.43	0.2	-7.883	2.43			2.43	0	-0.5	-0.6	0.2	-0.225	0.386221
1.5	-8.646	2.435	-0.2	-8.008	2.435	-0.4	-8.946	2.435	-0.4	-7.933	2.435			2.435	1.5	-0.2	-0.4	-0.4	0.125	0.921502
0.9	-8.696	2.44	-0.1	-8.058	2.44	0	-8.996	2.44	-0.5	-7.983	2.44			2.44	0.9	-0.1	0	-0.5	0.075	0.590903
0.5	-8.746	2.445	1.1	-8.108	2.445	-0.1	-9.046	2.445	-1.1	-8.033	2.445			2.445	0.5	1.1	-0.1	-1.1	0.1	0.938083
-0.1	-8.796	2.45	0.8	-8.158	2.45	0.1	-9.096	2.45	-0.5	-8.083	2.45			2.45	-0.1	0.8	0.1	-0.5	0.075	0.543906
-0.6	-8.846	2.455	0.4	-8.208	2.455	0.8	-9.146	2.455	0.4	-8.133	2.455			2.455	-0.6	0.4	0.8	0.4	0.25	0.597216
-0.5	-8.896	2.46	0.4	-8.258	2.46	0.1	-9.196	2.46	0.2	-8.183	2.46			2.46	-0.5	0.4	0.1	0.2	0.05	0.387298
-0.5	-8.946	2.465	0	-8.308	2.465	0.5	-9.246	2.465	0.1	-8.233	2.465			2.465	-0.5	0	0.5	0.1	0.025	0.411299
-0.7	-8.996	2.47	-0.5	-8.358	2.47	0.6	-9.296	2.47	0.9	-8.283	2.47			2.47	-0.7	-0.5	0.6	0.9	0.075	0.7932
0	-9.046	2.475	-0.5	-8.408	2.475	-0.5	-9.346	2.475	0.6	-8.333	2.475			2.475	0	-0.5	-0.5	0.6	-0.1	0.522813
0.5	-9.096	2.48	-1.1	-8.458	2.48	-1.2	-9.396	2.48	0.6	-8.383	2.48			2.48	0.5	-1.1	-1.2	0.6	-0.3	0.983192
0.1	-9.146	2.485	-1.1	-8.508	2.485	-0.8	-9.446	2.485	0.1	-8.433	2.485			2.485	0.1	-1.1	-0.8	0.1	-0.425	0.618466
0.5	-9.196	2.49	-0.4	-8.558	2.49	-0.5	-9.496	2.49	-0.1	-8.483	2.49			2.49	0.5	-0.4	-0.5	-0.1	-0.125	0.45
0.5	-9.246	2.495	0.5	-8.608	2.495	0.2	-9.546	2.495	-0.1	-8.533	2.495			2.495	0.5	0.5	0.2	-0.1	0.275	0.287228
0	-9.296	2.5	0.7	-8.658	2.5	0.4	-9.596	2.5	-0.8	-8.583	2.5			2.5	0	0.7	0.4	-0.8	0.075	0.65
0.1	-9.346	2.505	0.9	-8.708	2.505	0.8	-9.646	2.505	-0.7	-8.633	2.505			2.505	0.1	0.9	0.8	-0.7	0.275	0.741058
-0.4	-9.396	2.51	0	-8.758	2.51	0.8	-9.695	2.51	-0.4	-8.683	2.51			2.51	-0.4	0	0.8	-0.4	0	0.565685
-0.6	-9.446	2.515	0.2	-8.808	2.515	0.6	-9.745	2.515	0.2	-8.733	2.515			2.515	-0.6	0.2	0.6	0.2	0.1	0.503322
-0.5	-9.496	2.52	0.2	-8.858	2.52	-0.5	-9.795	2.52	0.6	-8.783	2.52			2.52	-0.5	0.2	-0.5	0.6	-0.05	0.544671
-0.4	-9.546	2.525	-0.8	-8.908	2.525	-0.4	-9.845	2.525	0.9	-8.833	2.525			2.525	-0.4	-0.8	-0.4	0.9	-0.175	0.741058
-0.7	-9.596	2.53	-0.9	-8.958	2.53	0.4	-9.895	2.53	0.8	-8.883	2.53			2.53	-0.7	-0.9	0.4	0.8	-0.1	0.828654
-0.1	-9.646	2.535	-0.7	-9.008	2.535	0.2	-9.94	2.535	0.2	-8.933	2.535			2.535	-0.1	-0.7	0.2	0.2	-0.1	0.424264
0.5	-9.695	2.54	-1.3	-9.058	2.54	4	-9.977	2.54	0.4	-8.983	2.54			2.54	0.5	-1.3	4	0.4	0.9	2.22561
0.9	-9.74	2.545	-0.7	-9.108	2.545	8.3	-10.008	2.545	-0.5	-9.033	2.545			2.545	0.9	-0.7	8.3	-0.5	2	4.25989
5.1	-9.777	2.55	0	-9.158	2.55	8.5	-10.032	2.55	-0.6	-9.083	2.55			2.55	5.1	0	8.5	-0.6	3.25	4.33474
9.2	-9.808	2.555	0.4	-9.208	2.555	6.6	-10.053	2.555	-0.9	-9.133	2.555			2.555	9.2	0.4	6.6	-0.9	3.825	4.85275
8.9	-9.833	2.56	0.7	-9.258	2.56	5.3	-10.07	2.56	0.4	-9.183	2.56			2.56	8.9	0.7	5.3	0.4	3.825	4.05904
5.9	-9.853	2.565	0.8	-9.304	2.565	4.8	-10.083	2.565	0	-9.231	2.565			2.565	5.9	0.8	4.8	0	2.875	2.91133
4	-9.87	2.57	3.5	-9.343	2.57	-12.5	0.425	2.57	1.9	-9.275	2.57			2.57	4	3.5	-12.5	1.9	-0.775	7.86781
3.4	-9.883	2.575	7.6	-9.375	2.575	-17.8	0.434	2.575	6.2	-9.31	2.575			2.575	3.4	7.6	-17.8	6.2	-0.15	11.8955
-13.2	0.526	2.58	8.8	-9.402	2.58	9.4	0.447	2.58	9.4	-9.339	2.58			2.58	-13.2	8.8	9.4	9.4	3.6	11.2036
-18.7	0.535	2.585	5.5	-9.423	2.585	15.6	0.462	2.585	8.7	-9.363	2.585			2.585	-18.7	5.5	15.6	8.7	2.775	14.9241
8.7	0.548	2.59	4.2	-9.441	2.59	11.1	0.481	2.59	6.3	-9.382	2.59			2.59	8.7	4.2	11.1	6.3	7.575	2.98371
16.8	0.563	2.595	4.1	-9.455	2.595	6.1	0.504	2.595	4	-9.398	2.595			2.595	16.8	4.1	6.1	4	7.75	6.11037
12.2	0.582	2.6	3.5	-9.467	2.6	11.8	0.529	2.6	4.1	-9.411	2.6			2.6	12.2	3.5	11.8	4.1	7.9	4.74342
5.4	0.605	2.605	-25.5	0.454	2.605	12.3	0.554	2.605	-13.9	0.576	2.605			2.605	5.4	-25.5	12.3	-13.9	-5.425	17.3799
11.3	0.63	2.61	-1.4	0.465	2.61	8.8	0.579	2.61	-18.3	0.585	2.61			2.61	11.3	-1.4	8.8	-18.3	0.1	13.4405
10.9	0.655	2.615	14.6	0.479	2.615	5.1	0.604	2.615	9.9	0.598	2.615			2.615	10.9	14.6	5.1	9.9	10.125	3.91269
7.4	0.68	2.62	17.6	0.496	2.62	8.5	0.629	2.62	16.8	0.613	2.62			2.62	7.4	17.6	8.5	16.8	12.575	5.36928
4.2	0.705	2.625	8	0.517	2.625	8.5	0.654	2.625	11.8	0.632	2.625			2.625	4.2	8	8.5	11.8	8.125	3.11274
8.3	0.73	2.63	8.1	0.542	2.63	8.3	0.679	2.63	6	0.655	2.63			2.63	8.3	8.1	8.3	6	7.675	1.12064
8.6	0.755	2.635	13.3	0.567	2.635	7.4	0.704	2.635	11.5	0.68	2.635			2.635	8.6	13.3	7.4	11.5	10.2	2.68949
8.9	0.78	2.64	12	0.592	2.64	8.7	0.729	2.64	11.8	0.705	2.64			2.64	8.9	12	8.7	11.8	10.35	1.79351
8	0.805	2.645	7.3	0.617	2.645	9.3	0.754	2.645	7.4	0.73	2.645			2.645	8	7.3	9.3	7.4	8	0.920145
9.6	0.83	2.65	7.6	0.642	2.65	10.7	0.779	2.65	4	0.755	2.65			2.65	9.6	7.6	10.7	4	7.975	2.94434
9.1	0.855	2.655	10.6	0.667	2.655	9.9	0.804	2.655	9.2	0.78	2.655			2.655	9.1	10.6	9.9	9.2	9.7	0.697615
9.9	0.88	2.66	11.6	0.692	2.66	10.8	0.829	2.66	9.3	0.805	2.66			2.66	9.9	11.6	10.8	9.3	10.4	1.00995
9.1	0.905	2.665	9.5	0.717	2.665	11.2	0.854	2.665	9.3	0.83	2.665			2.665	9.1	9.5	11.2	9.3	9.775	0.963933
9.8	0.93	2.67	9.8	0.742	2.67	10.9	0.879	2.67	8.1	0.855	2.67			2.67	9.8	9.8	10.9	8.1	9.65	1.15614
10.1	0.955	2.675	10.6	0.767	2.675	10.6	0.904	2.675	9.8	0.88	2.675			2.675	10.1	10.6	10.6	9.8	10.275	0.394757
10.8	0.98	2.68	10.5	0.792	2.68	11.4	0.929	2.68	9.8	0.905	2.68			2.68	10.8	10.5	11.4	9.8	10.625	0.665207
10.2	1.005	2.685	10.5	0.817	2.685	11.2	0.954	2.685	10.2	0.93	2.685			2.685	10.2	10.5	11.2	10.2	10.525	0.471699
11.4	1.03	2.69	10.7	0.842	2.69	11.5	0.979	2.69	8.9	0.955	2.69			2.69	11.4	10.7	11.5	8.9	10.625	1.20381
11.3	1.055	2.695	12.7	0.867	2.695	12.1	1.004	2.695	9.5	0.98	2.695			2.695	11.3	12.7	12.1	9.5	11.4	1.39044
12.1	1.08	2.7	12.6	0.892	2.7	12.8	1.029	2.7	9.6	1.005	2.7			2.7	12.1	12.6	12.8	9.6	11.775	1.47958
12.1	1.105	2.705	12.5	0.917	2.705	12.8	1.054	2.705	10.1	1.03	2.705			2.705	12.1	12.5	12.8	10.1	11.875	1.21758
12.9	1.13	2.71	13.2	0.942	2.71	13.8	1.079	2.71	10	1.055	2.71			2.71	12.9	13.2	13.8	10	12.475	1.69189
12.9	1.155	2.715	13.2	0.967	2.715	13.9	1.104	2.715	11.1	1.08	2.715			2.715	12.9	13.2	13.9	11.1	12.775	1.19269
12.8	1.18	2.72	12.9	0.992	2.72	14.3	1.129	2.72	11.8	1.105	2.72			2.72	12.8	12.9	14.3	11.8	12.95	1.02794
12.8	1.205	2.725	13.3	1.017	2.725	15.5	1.154	2.725	13.3	1.13	2.725			2.725	12.8	13.3	15.5	13.3	13.725	1.20658
13.5	1.23	2.73	13.4	1.042	2.73	14.3	1.179	2.73	12	1.155	2.73			2.73	13.5	13.4	14.3	12	13.3	0.955685
13	1.255	2.735	13.9	1.067	2.735	14	1.204	2.735	12.5	1.18	2.735			2.735	13	13.9	14	12.5	13.35	0.723418
13.8	1.28	2.74	14.6	1.092	2.74	14.5	1.229	2.74	12.8	1.205	2.74			2.74	13.8	14.6	14.5	12.8	13.925	0.830161
14.6	1.305	2.745	14.5	1.117	2.745	14.6	1.254	2.745	12.5	1.23	2.745			2.745	14.6	14.5	14.6	12.5	14.05	1.03441
14.8	1.33	2.75	15.3	1.142	2.75	14.6	1.279	2.75	12	1.255	2.75			2.75	14.8	15.3	14.6	12	14.175	1.47958
15.2	1.355	2.755	16	1.167	2.755	15.3	1.304	2.755	13.2	1.28	2.755			2.755	15.2	16	15.3	13.2	14.925	1.20381
16	1.38	2.76	16.2	1.192	2.76	16.6	1.329	2.76	14	1.305	2.76			2.76	16	16.2	16.6	14	15.7	1.16046
15.5	1.405	2.765	16.7	1.217	2.765	17.4	1.354	2.765	13.8	1.33	2.765			2.765	15.5	16.7	17.4	13.8	15.85	1.57586
16.2	1.43	2.77	17.6	1.242	2.77	17.5	1.379	2.77	14.3	1.355	2.77			2.77	16.2	17.6	17.5	14.3	16.4	1.5384
17	1.455	2.775	18	1.267	2.775	17.8	1.404	2.775	15	1.38	2.775			2.775	17	18	17.8	15	16.95	1.36991
16.9	1.48	2.78	17.4	1.292	2.78	18.6	1.429	2.78	15	1.405	2.78			2.78	16.9	17.4	18.6	15	16.975	1.4975
16.2	1.505	2.785	17.4	1.317	2.785	18.1	1.454	2.785	15.5	1.43	2.785			2.785	16.2	17.4	18.1	15.5	16.8	1.16905
16.8	1.53	2.79	17.5	1.342	2.79	17.4	1.479	2.79	16	1.455	2.79			2.79	16.8	17.5	17.4	16	16.925	0.689807
17.4	1.555	2.795	19	1.367	2.795	18.2	1.504	2.795	15.9	1.48	2.795			2.795	17.4	19	18.2	15.9	17.625	1.32256
17.4	1.58	2.8	18.8	1.392	2.8	19.2	1.529	2.8	15.5	1.505	2.8			2.8	17.4	18.8	19.2	15.5	17.725	1.67207
18.2	1.605	2.805	18.3	1.417	2.805	18.8	1.554	2.805	15.5	1.53	2.805			2.805	18.2	18.3	18.8	15.5	17.7	1.48997
19.6	1.63	2.81	19.9	1.442	2.81	19.5	1.579	2.81	15.4	1.555	2.81			2.81	19.6	19.9	19.5	15.4	18.6	2.14009
19.8	1.655	2.815	20.8	1.467	2.815	20.6	1.604	2.815	16.7	1.58	2.815			2.815	19.8	20.8	20.6	16.7	19.475	1.89978
19.5	1.68	2.82	20.2	1.492	2.82	21.4	1.629	2.82	17.3	1.605	2.82			2.82	19.5	20.2	21.4	17.3	19.6	1.7224
20	1.705	2.825	20.7	1.517	2.825	21.4	1.654	2.825	17.6	1.63	2.825			2.825	20	20.7	21.4	17.6	19.925	1.65202
20.1	1.73	2.83	21.6	1.542	2.83	22.3	1.679	2.83	18.2	1.655	2.83			2.83	20.1	21.6	22.3	18.2	20.55	1.81567
20.2	1.755	2.835	21.4	1.567	2.835	22.1	1.704	2.835	18.9	1.68	2.835			2.835	20.2	21.4	22.1	18.9	20.65	1.40594
20.5	1.78	2.84	20.8	1.592	2.84	22.7	1.729	2.84	19.9	1.705	2.84			2.84	20.5	20.8	22.7	19.9	20.975	1.20934
21	1.805	2.845	22.3	1.617	2.845	22.9	1.754	2.845	19	1.73	2.845			2.845	21	22.3	22.9	19	21.3	1.72627
21.7	1.83	2.85	22.8	1.642	2.85	22.9	1.779	2.85	19.3	1.755	2.85			2.85	21.7	22.8	22.9	19.3	21.675	1.67407
22	1.855	2.855	22.7	1.667	2.855	23.5	1.804	2.855	20.5	1.78	2.855			2.855	22	22.7	23.5	20.5	22.175	1.27377
23.2	1.88	2.86	23.7	1.692	2.86	23.9	1.829	2.86	19.4	1.805	2.86			2.86	23.2	23.7	23.9	19.4	22.55	2.12053
24.1	1.905	2.865	24.1	1.717	2.865	24.8	1.854	2.865	19.2	1.83	2.865			2.865	24.1	24.1	24.8	19.2	23.05	2.58779
24	1.93	2.87	25.3	1.742	2.87	25.4	1.879	2.87	20.1	1.855	2.87			2.87	24	25.3	25.4	20.1	23.7	2.48328
25	1.955	2.875	25.7	1.767	2.875	25.9	1.904	2.875	20.9	1.88	2.875			2.875	25	25.7	25.9	20.9	24.375	2.34858
25.5	1.98	2.88	25.9	1.792	2.88	26.5	1.929	2.88	21.6	1.905	2.88			2.88	25.5	25.9	26.5	21.6	24.875	2.22167
24.7	2.005	2.885	26.6	1.817	2.885	27	1.954	2.885	22.3	1.93	2.885			2.885	24.7	26.6	27	22.3	25.15	2.14864
26.2	2.03	2.89	26.6	1.842	2.89	26.8	1.979	2.89	23.5	1.955	2.89			2.89	26.2	26.6	26.8	23.5	25.775	1.53704
26.2	2.055	2.895	26.9	1.867	2.895	26.5	2.004	2.895	23.4	1.98	2.895			2.895	26.2	26.9	26.5	23.4	25.75	1.59269
26.5	2.08	2.9	27.2	1.892	2.9	27.6	2.029	2.9	24.2	2.005	2.9			2.9	26.5	27.2	27.6	24.2	26.375	1.51959
26.9	2.105	2.905	26.9	1.917	2.905	28.6	2.054	2.905	23.4	2.03	2.905			2.905	26.9	26.9	28.6	23.4	26.45	2.18556
27.6	2.13	2.91	27.6	1.942	2.91	29.3	2.079	2.91	23.9	2.055	2.91			2.91	27.6	27.6	29.3	23.9	27.1	2.27889
28.3	2.155	2.915	29.3	1.967	2.915	29.9	2.104	2.915	23.9	2.08	2.915			2.915	28.3	29.3	29.9	23.9	27.85	2.71477
29.3	2.18	2.92	30.1	1.992	2.92	30.7	2.129	2.92	25.2	2.105	2.92			2.92	29.3	30.1	30.7	25.2	28.825	2.48378
29.6	2.205	2.925	30.6	2.017	2.925	31.7	2.154	2.925	24.9	2.13	2.925			2.925	29.6	30.6	31.7	24.9	29.2	2.99221
30.1	2.23	2.93	31.5	2.042	2.93	32.2	2.179	2.93	25.5	2.155	2.93			2.93	30.1	31.5	32.2	25.5	29.825	3.01261
30.4	2.255	2.935	32.1	2.067	2.935	32.2	2.204	2.935	26.2	2.18	2.935			2.935	30.4	32.1	32.2	26.2	30.225	2.80758
30.9	2.28	2.94	32.2	2.092	2.94	32.4	2.229	2.94	27.5	2.205	2.94			2.94	30.9	32.2	32.4	27.5	30.75	2.26642
31.3	2.305	2.945	32.4	2.117	2.945	33.5	2.254	2.945	27.9	2.23	2.945			2.945	31.3	32.4	33.5	27.9	31.275	2.42264
31.6	2.33	2.95	33	2.142	2.95	34	2.279	2.95	28.7	2.255	2.95			2.95	31.6	33	34	28.7	31.825	2.30416
32.6	2.355	2.955	32.9	2.167	2.955	34.4	2.304	2.955	28.7	2.28	2.955			2.955	32.6	32.9	34.4	28.7	32.15	2.43105
33.6	2.38	2.96	34.1	2.192	2.96	35.3	2.329	2.96	29.4	2.305	2.96			2.96	33.6	34.1	35.3	29.4	33.1	2.56775
34.3	2.405	2.965	34.7	2.217	2.965	36.3	2.354	2.965	28.9	2.33	2.965			2.965	34.3	34.7	36.3	28.9	33.55	3.21818
35.3	2.43	2.97	35.5	2.242	2.97	36.2	2.379	2.97	29.4	2.355	2.97			2.97	35.3	35.5	36.2	29.4	34.1	3.157
36.2	2.455	2.975	36.7	2.267	2.975	38.6	2.404	2.975	30.3	2.38	2.975			2.975	36.2	36.7	38.6	30.3	35.45	3.58562
37	2.48	2.98	38	2.292	2.98	39.4	2.429	2.98	30.8	2.405	2.98			2.98	37	38	39.4	30.8	36.3	3.79649
37	2.505	2.985	38.1	2.317	2.985	40.1	2.454	2.985	31.6	2.43	2.985			2.985	37	38.1	40.1	31.6	36.7	3.6341
37.5	2.53	2.99	39	2.342	2.99	40.6	2.479	2.99	32.9	2.455	2.99			2.99	37.5	39	40.6	32.9	37.5	3.31763
39.1	2.555	2.995	39.4	2.367	2.995	41.4	2.504	2.995	32.8	2.48	2.995			2.995	39.1	39.4	41.4	32.8	38.175	3.72592
38.8	2.58	3	39	2.392	3	41.5	2.529	3	34.3	2.505	3			3	38.8	39	41.5	34.3	38.4	2.99666
39.1	2.605	3.005	39.7	2.417	3.005	42.1	2.554	3.005	35	2.53	3.005			3.005	39.1	39.7	42.1	35	38.975	2.95
41.1	2.63	3.01	40.8	2.442	3.01	42.8	2.579	3.01	35.2	2.555	3.01			3.01	41.1	40.8	42.8	35.2	39.975	3.3029
41.5	2.655	3.015	41.7	2.467	3.015	43.9	2.604	3.015	35.5	2.58	3.015			3.015	41.5	41.7	43.9	35.5	40.65	3.60139
42	2.68	3.02	43.1	2.492	3.02	44.8	2.629	3.02	36.6	2.605	3.02			3.02	42	43.1	44.8	36.6	41.625	3.54248
44	2.705	3.025	43.9	2.517	3.025	46.1	2.654	3.025	36.1	2.63	3.025			3.025	44	43.9	46.1	36.1	42.525	4.4018
44.8	2.73	3.03	44.9	2.542	3.03	47.6	2.679	3.03	36.9	2.655	3.03			3.03	44.8	44.9	47.6	36.9	43.55	4.61916
45	2.755	3.035	46.2	2.567	3.035	48.9	2.704	3.035	38.4	2.68	3.035			3.035	45	46.2	48.9	38.4	44.625	4.45898
46	2.78	3.04	46.6	2.592	3.04	49.5	2.729	3.04	39.4	2.705	3.04			3.04	46	46.6	49.5	39.4	45.375	4.26644
47.4	2.805	3.045	47.1	2.617	3.045	50.7	2.754	3.045	39.9	2.73	3.045			3.045	47.4	47.1	50.7	39.9	46.275	4.5522
47.8	2.83	3.05	47.8	2.642	3.05	51.6	2.779	3.05	40.8	2.755	3.05			3.05	47.8	47.8	51.6	40.8	47	4.50481
48.7	2.855	3.055	48.3	2.667	3.055	52	2.804	3.055	42.1	2.78	3.055			3.055	48.7	48.3	52	42.1	47.775	4.13068
49.4	2.88	3.06	49	2.692	3.06	53.6	2.829	3.06	42.6	2.805	3.06			3.06	49.4	49	53.6	42.6	48.65	4.53836
51	2.905	3.065	50.3	2.717	3.065	54.5	2.854	3.065	43.6	2.83	3.065			3.065	51	50.3	54.5	43.6	49.85	4.55375
52.2	2.93	3.07	51.8	2.742	3.07	55.6	2.879	3.07	44.1	2.855	3.07			3.07	52.2	51.8	55.6	44.1	50.925	4.85893
53.8	2.955	3.075	52.6	2.767	3.075	57	2.904	3.075	44.2	2.88	3.075			3.075	53.8	52.6	57	44.2	51.9	5.45894
55.4	2.98	3.08	54.3	2.792	3.08	57.8	2.929	3.08	45.1	2.905	3.08			3.08	55.4	54.3	57.8	45.1	53.15	5.56207
56.1	3.005	3.085	54.8	2.817	3.085	59.3	2.954	3.085	46	2.93	3.085			3.085	56.1	54.8	59.3	46	54.05	5.69005
57.5	3.03	3.09	56	2.842	3.09	60.5	2.979	3.09	47.1	2.955	3.09			3.09	57.5	56	60.5	47.1	55.275	5.76216
58.2	3.055	3.095	57.8	2.867	3.095	62.2	3.004	3.095	48.6	2.98	3.095			3.095	58.2	57.8	62.2	48.6	56.7	5.75384
59.5	3.08	3.1	58.4	2.892	3.1	63.7	3.029	3.1	49.3	3.005	3.1			3.1	59.5	58.4	63.7	49.3	57.725	6.06321
60.9	3.105	3.105	59.1	2.917	3.105	64.4	3.054	3.105	51.3	3.03	3.105			3.105	60.9	59.1	64.4	51.3	58.925	5.53918
62.3	3.13	3.11	60.7	2.942	3.11	65.8	3.079	3.11	52	3.055	3.11			3.11	62.3	60.7	65.8	52	60.2	5.86686
63	3.155	3.115	61	2.967	3.115	67.7	3.104	3.115	52.3	3.08	3.115			3.115	63	61	67.7	52.3	61	6.44412
64.4	3.18	3.12	61.3	2.992	3.12	69	3.129	3.12	53.5	3.105	3.12			3.12	64.4	61.3	69	53.5	62.05	6.51895
66.4	3.205	3.125	63.2	3.017	3.125	70.7	3.154	3.125	54	3.13	3.125			3.125	66.4	63.2	70.7	54	63.575	7.08443
69	3.23	3.13	64.9	3.042	3.13	72.8	3.179	3.13	54.7	3.155	3.13			3.13	69	64.9	72.8	54.7	65.35	7.7985
70.2	3.255	3.135	66.4	3.067	3.135	74.3	3.204	3.135	57.1	3.18	3.135			3.135	70.2	66.4	74.3	57.1	67	7.3462
72.3	3.28	3.14	68.8	3.092	3.14	76.1	3.229	3.14	57.1	3.205	3.14			3.14	72.3	68.8	76.1	57.1	68.575	8.21031
74.2	3.305	3.145	70	3.117	3.145	77.9	3.254	3.145	58.3	3.23	3.145			3.145	74.2	70	77.9	58.3	70.1	8.50294
75.1	3.33	3.15	71.5	3.142	3.15	80.3	3.279	3.15	60.8	3.255	3.15			3.15	75.1	71.5	80.3	60.8	71.925	8.2496
76.5	3.355	3.155	73	3.167	3.155	82.5	3.304	3.155	62.3	3.28	3.155			3.155	76.5	73	82.5	62.3	73.575	8.47875
78.4	3.38	3.16	73.6	3.192	3.16	83.8	3.329	3.16	63.1	3.305	3.16			3.16	78.4	73.6	83.8	63.1	74.725	8.79901
79.7	3.405	3.165	75	3.217	3.165	85.5	3.354	3.165	64.9	3.33	3.165			3.165	79.7	75	85.5	64.9	76.275	8.71488
81.6	3.43	3.17	77	3.242	3.17	87.9	3.379	3.17	66.3	3.355	3.17			3.17	81.6	77	87.9	66.3	78.2	9.10494
84.4	3.455	3.175	78.3	3.267	3.175	89.1	3.404	3.175	67	3.38	3.175			3.175	84.4	78.3	89.1	67	79.7	9.55161
86.8	3.48	3.18	80.1	3.292	3.18	91.9	3.429	3.18	68	3.405	3.18			3.18	86.8	80.1	91.9	68	81.7	10.3328
88.5	3.505	3.185	81.9	3.317	3.185	95.3	3.454	3.185	69.8	3.43	3.185			3.185	88.5	81.9	95.3	69.8	83.875	10.8617
91.2	3.53	3.19	85.1	3.342	3.19	97.9	3.479	3.19	71.2	3.455	3.19			3.19	91.2	85.1	97.9	71.2	86.35	11.3726
93.7	3.555	3.195	86.3	3.367	3.195	100.2	3.504	3.195	72.3	3.48	3.195			3.195	93.7	86.3	100.2	72.3	88.125	11.9812
95.9	3.58	3.2	88.8	3.392	3.2	103.2	3.529	3.2	74.4	3.505	3.2			3.2	95.9	88.8	103.2	74.4	90.575	12.2818
97.9	3.605	3.205	90.1	3.417	3.205	105.6	3.554	3.205	76.5	3.53	3.205			3.205	97.9	90.1	105.6	76.5	92.525	12.4168
100.9	3.63	3.21	92.2	3.442	3.21	108.4	3.579	3.21	78.3	3.555	3.21			3.21	100.9	92.2	108.4	78.3	94.95	12.924
103.2	3.655	3.215	94.2	3.467	3.215	111	3.604	3.215	80.6	3.58	3.215			3.215	103.2	94.2	111	80.6	97.25	13.0511
105.7	3.68	3.22	95.8	3.492	3.22	113.9	3.629	3.22	82.3	3.605	3.22			3.22	105.7	95.8	113.9	82.3	99.425	13.6052
108.7	3.705	3.225	97.7	3.517	3.225	116.9	3.654	3.225	84.1	3.63	3.225			3.225	108.7	97.7	116.9	84.1	101.85	14.2093
112.3	3.73	3.23	100.4	3.542	3.23	120.7	3.679	3.23	85.2	3.655	3.23			3.23	112.3	100.4	120.7	85.2	104.65	15.4109
115.4	3.755	3.235	102.8	3.567	3.235	123.7	3.704	3.235	87.1	3.68	3.235			3.235	115.4	102.8	123.7	87.1	107.25	15.9463
118.6	3.78	3.24	105.5	3.592	3.24	127.4	3.729	3.24	90.2	3.705	3.24			3.24	118.6	105.5	127.4	90.2	110.425	16.21
122.4	3.805	3.245	108.5	3.617	3.245	132	3.754	3.245	91.6	3.73	3.245			3.245	122.4	108.5	132	91.6	113.625	17.569
126	3.83	3.25	110.4	3.642	3.25	136.3	3.779	3.25	93.3	3.755	3.25			3.25	126	110.4	136.3	93.3	116.5	18.7771
129.2	3.855	3.255	113.2	3.667	3.255	139.5	3.804	3.255	97.1	3.78	3.255			3.255	129.2	113.2	139.5	97.1	119.75	18.5768
132.3	3.88	3.26	116.6	3.692	3.26	143.9	3.829	3.26	99.5	3.805	3.26			3.26	132.3	116.6	143.9	99.5	123.075	19.2915
136.6	3.905	3.265	118.9	3.717	3.265	147.7	3.854	3.265	100.9	3.83	3.265			3.265	136.6	118.9	147.7	100.9	126.025	20.5237
139.4	3.93	3.27	121.4	3.742	3.27	151.8	3.879	3.27	105	3.855	3.27			3.27	139.4	121.4	151.8	105	129.4	20.503
144.1	3.955	3.275	124.7	3.767	3.275	156.5	3.904	3.275	107.1	3.88	3.275			3.275	144.1	124.7	156.5	107.1	133.1	21.7188
148.8	3.98	3.28	127.3	3.792	3.28	161.3	3.929	3.28	109.3	3.905	3.28			3.28	148.8	127.3	161.3	109.3	136.675	23.0267
153.2	4.005	3.285	130.6	3.817	3.285	166.8	3.954	3.285	112.6	3.93	3.285			3.285	153.2	130.6	166.8	112.6	140.8	24.0072
158.4	4.03	3.29	134.4	3.842	3.29	172.6	3.979	3.29	115.2	3.955	3.29			3.29	158.4	134.4	172.6	115.2	145.15	25.4403
164.5	4.055	3.295	137.4	3.867	3.295	178.1	4.004	3.295	117.2	3.98	3.295			3.295	164.5	137.4	178.1	117.2	149.3	27.2794
169.1	4.08	3.3	141.4	3.892	3.3	184.6	4.029	3.3	120.7	4.005	3.3			3.3	169.1	141.4	184.6	120.7	153.95	28.4723
174.7	4.105	3.305	146.2	3.917	3.305	190.3	4.054	3.305	124.6	4.03	3.305			3.305	174.7	146.2	190.3	124.6	158.95	29.2881
180.1	4.13	3.31	148.7	3.942	3.31	196.7	4.079	3.31	128.4	4.055	3.31			3.31	180.1	148.7	196.7	128.4	163.475	30.7075
185.2	4.155	3.315	153.2	3.967	3.315	203.5	4.104	3.315	131.8	4.08	3.315			3.315	185.2	153.2	203.5	131.8	168.425	32.0668
191.4	4.18	3.32	157.3	3.992	3.32	210.1	4.129	3.32	135.7	4.105	3.32			3.32	191.4	157.3	210.1	135.7	173.625	33.4225
198.3	4.205	3.325	161.5	4.017	3.325	217	4.154	3.325	139.3	4.13	3.325			3.325	198.3	161.5	217	139.3	179.025	35.1133
205	4.23	3.33	166.1	4.042	3.33	225.5	4.179	3.33	143.4	4.155	3.33			3.33	205	166.1	225.5	143.4	185	37.0946
212	4.255	3.335	170.6	4.067	3.335	233.8	4.204	3.335	147.2	4.18	3.335			3.335	212	170.6	233.8	147.2	190.9	39.1893
220.4	4.28	3.34	175.2	4.092	3.34	241.9	4.229	3.34	151.1	4.205	3.34			3.34	220.4	175.2	241.9	151.1	197.15	41.4147
229.2	4.305	3.345	180	4.117	3.345	251	4.254	3.345	155.5	4.23	3.345			3.345	229.2	180	251	155.5	203.925	43.8644
237	4.33	3.35	185.5	4.142	3.35	261.1	4.279	3.35	160.1	4.255	3.35			3.35	237	185.5	261.1	160.1	210.925	46.2855
246.2	4.355	3.355	190.7	4.167	3.355	270.9	4.304	3.355	164.8	4.28	3.355			3.355	246.2	190.7	270.9	164.8	218.15	48.8845
255.3	4.38	3.36	196.7	4.192	3.36	282	4.329	3.36	170.4	4.305	3.36			3.36	255.3	196.7	282	170.4	226.1	51.4597
265.2	4.405	3.365	203.2	4.217	3.365	292.9	4.354	3.365	175.4	4.33	3.365			3.365	265.2	203.2	292.9	175.4	234.175	54.2375
274.4	4.43	3.37	209	4.242	3.37	304	4.379	3.37	180.5	4.355	3.37			3.37	274.4	209	304	180.5	241.975	57.0526
284.4	4.455	3.375	215	4.267	3.375	316.1	4.404	3.375	186.8	4.38	3.375			3.375	284.4	215	316.1	186.8	250.575	59.918
295.9	4.48	3.38	222.1	4.292	3.38	329.3	4.429	3.38	191.9	4.405	3.38			3.38	295.9	222.1	329.3	191.9	259.8	63.6793
307.9	4.505	3.385	228.2	4.317	3.385	342.2	4.454	3.385	198.3	4.43	3.385			3.385	307.9	228.2	342.2	198.3	269.15	67.1677
319.5	4.53	3.39	235.4	4.342	3.39	356.5	4.479	3.39	205.3	4.455	3.39			3.39	319.5	235.4	356.5	205.3	279.175	70.6612
333.4	4.555	3.395	242.8	4.367	3.395	371.5	4.504	3.395	211.4	4.48	3.395			3.395	333.4	242.8	371.5	211.4	289.775	75.1252
347	4.58	3.4	250.4	4.392	3.4	386.4	4.529	3.4	217.8	4.505	3.4			3.4	347	250.4	386.4	217.8	300.4	79.3522
361.5	4.605	3.405	259.8	4.417	3.405	403	4.554	3.405	225.6	4.53	3.405			3.405	361.5	259.8	403	225.6	312.475	83.5068
376.9	4.63	3.41	268.9	4.442	3.41	420.8	4.579	3.41	232.9	4.555	3.41			3.41	376.9	268.9	420.8	232.9	324.875	88.5076
392.5	4.655	3.415	277.9	4.467	3.415	438.4	4.604	3.415	241.4	4.58	3.415			3.415	392.5	277.9	438.4	241.4	337.55	93.0827
407.9	4.68	3.42	287.1	4.492	3.42	457.6	4.629	3.42	249.9	4.605	3.42			3.42	407.9	287.1	457.6	249.9	350.625	98.1581
425.7	4.705	3.425	296.5	4.517	3.425	477.2	4.654	3.425	258.3	4.63	3.425			3.425	425.7	296.5	477.2	258.3	364.425	103.841
443.7	4.73	3.43	306.1	4.542	3.43	497.5	4.679	3.43	267.3	4.655	3.43			3.43	443.7	306.1	497.5	267.3	378.65	109.574
462.4	4.755	3.435	316.8	4.567	3.435	519.5	4.704	3.435	277.5	4.68	3.435			3.435	462.4	316.8	519.5	277.5	394.05	115.414
483	4.78	3.44	327.8	4.592	3.44	541.6	4.729	3.44	287.4	4.705	3.44			3.44	483	327.8	541.6	287.4	409.95	121.703
503.9	4.805	3.445	339.9	4.617	3.445	564.7	4.754	3.445	297.3	4.73	3.445			3.445	503.9	339.9	564.7	297.3	426.45	128.169
525.9	4.83	3.45	352.8	4.642	3.45	589.9	4.779	3.45	309	4.755	3.45			3.45	525.9	352.8	589.9	309	444.4	134.829
548.9	4.855	3.455	365.6	4.667	3.455	615.6	4.804	3.455	320.7	4.78	3.455			3.455	548.9	365.6	615.6	320.7	462.7	141.893
573.1	4.88	3.46	379.7	4.692	3.46	643.5	4.829	3.46	332.2	4.805	3.46			3.46	573.1	379.7	643.5	332.2	482.125	149.763
597.5	4.905	3.465	394.4	4.717	3.465	672.3	4.854	3.465	345.4	4.83	3.465			3.465	597.5	394.4	672.3	345.4	502.4	157.293
622.7	4.93	3.47	409.7	4.742	3.47	701.5	4.879	3.47	358.8	4.855	3.47			3.47	622.7	409.7	701.5	358.8	523.175	164.925
648.8	4.955	3.475	425.2	4.767	3.475	730.4	4.904	3.475	373.3	4.88	3.475			3.475	648.8	425.2	730.4	373.3	544.425	172.22
675.9	4.98	3.48	441.9	4.792	3.48	760.9	4.929	3.48	387.7	4.905	3.48			3.48	675.9	441.9	760.9	387.7	566.6	180.05
703.9	5.005	3.485	458.6	4.817	3.485	791.7	4.954	3.485	402.9	4.93	3.485			3.485	703.9	458.6	791.7	402.9	589.275	187.906
733.1	5.03	3.49	476	4.842	3.49	822.5	4.979	3.49	419.5	4.955	3.49			3.49	733.1	476	822.5	419.5	612.775	195.384
762.3	5.055	3.495	494.7	4.867	3.495	855	5.004	3.495	436.6	4.98	3.495			3.495	762.3	494.7	855	436.6	637.15	203.005
793.3	5.08	3.5	514.2	4.892	3.5	888.4	5.029	3.5	453.1	5.005	3.5			3.5	793.3	514.2	888.4	453.1	662.25	211.329
824.2	5.105	3.505	534.7	4.917	3.505	921.7	5.054	3.505	472.4	5.03	3.505			3.505	824.2	534.7	921.7	472.4	688.25	218.442
856.3	5.13	3.51	557.1	4.942	3.51	956.3	5.078	3.51	492.6	5.055	3.51			3.51	856.3	557.1	956.3	492.6	715.575	225.525
889.5	5.155	3.515	579.7	4.967	3.515	989.8	5.098	3.515	511.5	5.08	3.515			3.515	889.5	579.7	989.8	511.5	742.625	232.831
921.9	5.18	3.52	603.6	4.992	3.52	1017.2	5.115	3.52	532.2	5.105	3.52			3.52	921.9	603.6	1017.2	532.2	768.725	236.934
954.9	5.205	3.525	628.4	5.017	3.525	1036.4	5.129	3.525	554	5.13	3.525			3.525	954.9	628.4	1036.4	554	793.425	237.815
990.2	5.229	3.53	653.9	5.042	3.53	1047.4	5.14	3.53	575.9	5.155	3.53			3.53	990.2	653.9	1047.4	575.9	816.85	236.512
1023.3	5.249	3.535	680	5.067	3.535	1051.4	5.14	3.535	598.8	5.18	3.535			3.535	1023.3	680	1051.4	598.8	838.375	232.419
1050.4	5.266	3.54	707.7	5.092	3.54	1039.1	5.14	3.54	622.6	5.205	3.54			3.54	1050.4	707.7	1039.1	622.6	854.95	221.947
1069	5.279	3.545	735.8	5.117	3.545	1014.3	5.14	3.545	647.1	5.23	3.545			3.545	1069	735.8	1014.3	647.1	866.55	206.616
1079	5.29	3.55	765.2	5.142	3.55	986.7	5.14	3.55	672.9	5.255	3.55			3.55	1079	765.2	986.7	672.9	875.95	188.847
1081.1	5.29	3.555	795.9	5.167	3.555	964.1	5.138	3.555	698.7	5.28	3.555			3.555	1081.1	795.9	964.1	698.7	884.95	170.644
1065.4	5.29	3.56	828.1	5.191	3.56	941.1	5.127	3.56	724.8	5.305	3.56			3.56	1065.4	828.1	941.1	724.8	889.85	146.628
1037.5	5.29	3.565	861.9	5.216	3.565	905	5.114	3.565	751.8	5.33	3.565			3.565	1037.5	861.9	905	751.8	889.05	118.133
1009.4	5.29	3.57	895.5	5.241	3.57	856.5	5.097	3.57	779.1	5.355	3.57			3.57	1009.4	895.5	856.5	779.1	885.125	95.9385
985.9	5.288	3.575	930	5.266	3.575	798.1	5.077	3.575	806.7	5.38	3.575			3.575	985.9	930	798.1	806.7	880.175	92.7275
961.4	5.277	3.58	965.7	5.291	3.58	736.8	5.053	3.58	835.4	5.405	3.58			3.58	961.4	965.7	736.8	835.4	874.825	110.089
925.2	5.264	3.585	1001.3	5.316	3.585	671.4	5.023	3.585	864.9	5.43	3.585			3.585	925.2	1001.3	671.4	864.9	865.7	141.045
875.1	5.247	3.59	1036.7	5.341	3.59	604	4.986	3.59	894.8	5.455	3.59			3.59	875.1	1036.7	604	894.8	852.65	180.722
815.5	5.227	3.595	1074.1	5.366	3.595	534.8	4.941	3.595	925.1	5.48	3.595			3.595	815.5	1074.1	534.8	925.1	837.375	227.863
751.9	5.203	3.6	1111.9	5.391	3.6	465.3	4.891	3.6	956.6	5.502	3.6			3.6	751.9	1111.9	465.3	956.6	821.425	279.468
685.5	5.173	3.605	1150.2	5.414	3.605	400.2	4.841	3.605	984.7	5.521	3.605			3.605	685.5	1150.2	400.2	984.7	805.15	331.461
616.4	5.136	3.61	1185.2	5.432	3.61	345.1	4.791	3.61	1005.6	5.536	3.61			3.61	616.4	1185.2	345.1	1005.6	788.075	378.913
546.8	5.091	3.615	1212.1	5.447	3.615	298.8	4.741	3.615	1017.5	5.548	3.615			3.615	546.8	1212.1	298.8	1017.5	768.8	419.742
476.4	5.041	3.62	1228.9	5.46	3.62	261.5	4.691	3.62	1022.9	5.553	3.62			3.62	476.4	1228.9	261.5	1022.9	747.425	453.609
410.9	4.991	3.625	1237.8	5.465	3.625	229.4	4.641	3.625	1016.6	5.553	3.625			3.625	410.9	1237.8	229.4	1016.6	723.675	480.37
354.8	4.941	3.63	1233.2	5.465	3.63	204.3	4.591	3.63	996	5.553	3.63			3.63	354.8	1233.2	204.3	996	697.075	495.569
307.7	4.891	3.635	1210	5.465	3.635	181.9	4.541	3.635	969.8	5.553	3.635			3.635	307.7	1210	181.9	969.8	667.35	500.318
267.6	4.841	3.64	1178.5	5.465	3.64	163.2	4.491	3.64	944.9	5.553	3.64			3.64	267.6	1178.5	163.2	944.9	638.55	499.652
234.3	4.791	3.645	1149.1	5.465	3.645	146.7	4.441	3.645	923.2	5.546	3.645			3.645	234.3	1149.1	146.7	923.2	613.325	498.155
207.7	4.741	3.65	1123.6	5.458	3.65	132.5	4.391	3.65	894.9	5.534	3.65			3.65	207.7	1123.6	132.5	894.9	589.675	494.352
185.2	4.691	3.655	1091.8	5.446	3.655	119.7	4.341	3.655	856.7	5.519	3.655			3.655	185.2	1091.8	119.7	856.7	563.35	484.815
166.2	4.641	3.66	1045.9	5.431	3.66	110	4.291	3.66	806.6	5.501	3.66			3.66	166.2	1045.9	110	806.6	532.175	465.973
149.9	4.591	3.665	985.1	5.413	3.665	100.6	4.241	3.665	750.3	5.479	3.665			3.665	149.9	985.1	100.6	750.3	496.475	439.702
135.9	4.541	3.67	917.7	5.391	3.67	93.1	4.191	3.67	689.9	5.452	3.67			3.67	135.9	917.7	93.1	689.9	459.15	409.063
124.1	4.491	3.675	845.6	5.364	3.675	85.9	4.141	3.675	628.3	5.419	3.675			3.675	124.1	845.6	85.9	628.3	420.975	375.81
113.7	4.441	3.68	770.8	5.331	3.68	79.8	4.091	3.68	564.9	5.378	3.68			3.68	113.7	770.8	79.8	564.9	382.3	340.552
103.5	4.391	3.685	694.1	5.29	3.685	74.1	4.041	3.685	498.9	5.33	3.685			3.685	103.5	694.1	74.1	498.9	342.65	303.997
95.3	4.341	3.69	613.6	5.242	3.69	69.4	3.991	3.69	432.8	5.28	3.69			3.69	95.3	613.6	69.4	432.8	302.775	265.222
87.5	4.291	3.695	532.9	5.192	3.695	63.7	3.941	3.695	376.8	5.23	3.695			3.695	87.5	532.9	63.7	376.8	265.225	228.252
80.6	4.241	3.7	462.6	5.142	3.7	59.1	3.891	3.7	328.9	5.18	3.7			3.7	80.6	462.6	59.1	328.9	232.8	196.112
74.9	4.191	3.705	402.4	5.092	3.705	55.1	3.841	3.705	287.2	5.13	3.705			3.705	74.9	402.4	55.1	287.2	204.9	168.443
69.5	4.141	3.71	350.9	5.042	3.71	51	3.791	3.71	251.4	5.08	3.71			3.71	69.5	350.9	51	251.4	180.7	145.091
63.8	4.091	3.715	307.4	4.992	3.715	47	3.741	3.715	223	5.03	3.715			3.715	63.8	307.4	47	223	160.3	126.12
60	4.041	3.72	272.5	4.942	3.72	45.1	3.691	3.72	199	4.98	3.72			3.72	60	272.5	45.1	199	144.15	110.113
57	3.991	3.725	243.7	4.892	3.725	42.6	3.641	3.725	178.9	4.93	3.725			3.725	57	243.7	42.6	178.9	130.55	97.1004
53.1	3.941	3.73	219.6	4.842	3.73	40.8	3.591	3.73	160.7	4.88	3.73			3.73	53.1	219.6	40.8	160.7	118.55	86.2487
49.7	3.891	3.735	198	4.792	3.735	39	3.541	3.735	145.5	4.83	3.735			3.735	49.7	198	39	145.5	108.05	76.7379
46.9	3.841	3.74	179.2	4.742	3.74	36.7	3.491	3.74	133.2	4.78	3.74			3.74	46.9	179.2	36.7	133.2	99	68.7929
43.9	3.791	3.745	163.8	4.692	3.745	34.6	3.441	3.745	122	4.73	3.745			3.745	43.9	163.8	34.6	122	91.075	62.3436
40.8	3.741	3.75	149.5	4.642	3.75	32.4	3.391	3.75	112	4.68	3.75			3.75	40.8	149.5	32.4	112	83.675	56.5763
37.7	3.691	3.755	136.5	4.592	3.755	30.3	3.341	3.755	103.8	4.63	3.755			3.755	37.7	136.5	30.3	103.8	77.075	51.5876
35.5	3.641	3.76	125.3	4.542	3.76	28.2	3.291	3.76	95.7	4.58	3.76			3.76	35.5	125.3	28.2	95.7	71.175	47.0834
33.7	3.591	3.765	115.8	4.492	3.765	26.2	3.241	3.765	87.9	4.53	3.765			3.765	33.7	115.8	26.2	87.9	65.9	43.1545
32.2	3.541	3.77	106.9	4.442	3.77	25	3.191	3.77	81.2	4.48	3.77			3.77	32.2	106.9	25	81.2	61.325	39.3271
29.9	3.491	3.775	99.6	4.392	3.775	23.4	3.141	3.775	75.6	4.43	3.775			3.775	29.9	99.6	23.4	75.6	57.125	36.6243
28.9	3.441	3.78	92.4	4.342	3.78	22.9	3.091	3.78	70.7	4.38	3.78			3.78	28.9	92.4	22.9	70.7	53.725	33.4184
28.1	3.391	3.785	86.3	4.292	3.785	21.5	3.041	3.785	65.6	4.33	3.785			3.785	28.1	86.3	21.5	65.6	50.375	30.8348
26.3	3.341	3.79	81	4.242	3.79	20.6	2.991	3.79	61.1	4.28	3.79			3.79	26.3	81	20.6	61.1	47.25	28.7519
24.9	3.291	3.795	75.8	4.192	3.795	19.9	2.941	3.795	57.3	4.23	3.795			3.795	24.9	75.8	19.9	57.3	44.475	26.6636
23.4	3.241	3.8	71.5	4.142	3.8	18.7	2.891	3.8	54.5	4.18	3.8			3.8	23.4	71.5	18.7	54.5	42.025	25.2676
21.7	3.191	3.805	66.7	4.092	3.805	17.8	2.841	3.805	51.8	4.13	3.805			3.805	21.7	66.7	17.8	51.8	39.5	23.6563
20.7	3.141	3.81	62	4.042	3.81	17.4	2.791	3.81	48.2	4.08	3.81			3.81	20.7	62	17.4	48.2	37.075	21.6045
18.9	3.091	3.815	57.5	3.992	3.815	15.5	2.741	3.815	45.7	4.03	3.815			3.815	18.9	57.5	15.5	45.7	34.4	20.4838
17.8	3.041	3.82	54.5	3.942	3.82	13.8	2.691	3.82	42.9	3.98	3.82			3.82	17.8	54.5	13.8	42.9	32.25	19.6443
17.5	2.991	3.825	51.7	3.892	3.825	13.3	2.641	3.825	40.6	3.93	3.825			3.825	17.5	51.7	13.3	40.6	30.775	18.4028
16.6	2.941	3.83	48.6	3.842	3.83	12.1	2.591	3.83	38	3.88	3.83			3.83	16.6	48.6	12.1	38	28.825	17.3629
15.6	2.891	3.835	45.8	3.792	3.835	11.8	2.541	3.835	35.6	3.83	3.835			3.835	15.6	45.8	11.8	35.6	27.2	16.2095
15.5	2.841	3.84	43.6	3.742	3.84	11.8	2.491	3.84	33.5	3.78	3.84			3.84	15.5	43.6	11.8	33.5	26.1	15.0317
14.8	2.791	3.845	41.4	3.692	3.845	11.6	2.441	3.845	31.7	3.73	3.845			3.845	14.8	41.4	11.6	31.7	24.875	14.1113
13.5	2.741	3.85	39.6	3.642	3.85	11.2	2.391	3.85	29.9	3.68	3.85			3.85	13.5	39.6	11.2	29.9	23.55	13.5579
12.7	2.691	3.855	36.9	3.592	3.855	10.7	2.341	3.855	28.9	3.63	3.855			3.855	12.7	36.9	10.7	28.9	22.3	12.6944
11.6	2.641	3.86	35.2	3.542	3.86	9.4	2.291	3.86	27.6	3.58	3.86			3.86	11.6	35.2	9.4	27.6	20.95	12.4915
10.8	2.591	3.865	33.3	3.492	3.865	8.8	2.241	3.865	26	3.53	3.865			3.865	10.8	33.3	8.8	26	19.725	11.8697
10.1	2.541	3.87	30.7	3.442	3.87	8.8	2.191	3.87	24.6	3.48	3.87			3.87	10.1	30.7	8.8	24.6	18.55	10.8119
9.2	2.491	3.875	29.3	3.392	3.875	7.9	2.141	3.875	23.5	3.43	3.875			3.875	9.2	29.3	7.9	23.5	17.475	10.5875
9.6	2.441	3.88	27.9	3.342	3.88	7.3	2.091	3.88	22	3.38	3.88			3.88	9.6	27.9	7.3	22	16.7	9.87083
9.9	2.391	3.885	26.1	3.292	3.885	7.4	2.041	3.885	20.5	3.33	3.885			3.885	9.9	26.1	7.4	20.5	15.975	8.82095
9.3	2.341	3.89	24.8	3.242	3.89	6.9	1.991	3.89	20	3.28	3.89			3.89	9.3	24.8	6.9	20	15.25	8.54186
8.7	2.291	3.895	24	3.192	3.895	6.8	1.941	3.895	18.7	3.23	3.895			3.895	8.7	24	6.8	18.7	14.55	8.18148
8.6	2.241	3.9	23.5	3.142	3.9	6.7	1.891	3.9	18	3.18	3.9			3.9	8.6	23.5	6.7	18	14.2	7.92759
7.3	2.191	3.905	22.3	3.092	3.905	5.8	1.841	3.905	17.3	3.13	3.905			3.905	7.3	22.3	5.8	17.3	13.175	7.94119
6.6	2.141	3.91	20.5	3.042	3.91	5.4	1.791	3.91	16.2	3.08	3.91			3.91	6.6	20.5	5.4	16.2	12.175	7.35952
6.1	2.091	3.915	19.2	2.992	3.915	4.8	1.741	3.915	15.6	3.03	3.915			3.915	6.1	19.2	4.8	15.6	11.425	7.07407
5.2	2.041	3.92	17.9	2.942	3.92	3.1	1.691	3.92	15.2	2.98	3.92			3.92	5.2	17.9	3.1	15.2	10.35	7.29406
4.8	1.991	3.925	17.4	2.892	3.925	2.8	1.641	3.925	14.2	2.93	3.925			3.925	4.8	17.4	2.8	14.2	9.8	7.09742
4.9	1.941	3.93	16.5	2.842	3.93	3.3	1.591	3.93	13.5	2.88	3.93			3.93	4.9	16.5	3.3	13.5	9.55	6.44438
4.8	1.891	3.935	15.4	2.792	3.935	2.6	1.541	3.935	12.7	2.83	3.935			3.935	4.8	15.4	2.6	12.7	8.875	6.14241
4.8	1.841	3.94	14.9	2.742	3.94	1.9	1.491	3.94	11.6	2.78	3.94			3.94	4.8	14.9	1.9	11.6	8.3	5.99055
5.1	1.791	3.945	14.1	2.692	3.945	2.9	1.441	3.945	11.2	2.73	3.945			3.945	5.1	14.1	2.9	11.2	8.325	5.21049
4.1	1.741	3.95	13.8	2.642	3.95	2.7	1.391	3.95	10.2	2.68	3.95			3.95	4.1	13.8	2.7	10.2	7.7	5.20961
3.9	1.691	3.955	13	2.592	3.955	2.7	1.341	3.955	9.5	2.63	3.955			3.955	3.9	13	2.7	9.5	7.275	4.8321
3.2	1.641	3.96	12.3	2.542	3.96	2.1	1.291	3.96	9.9	2.58	3.96			3.96	3.2	12.3	2.1	9.9	6.875	4.99625
2.6	1.591	3.965	11.6	2.492	3.965	1.4	1.241	3.965	9.9	2.53	3.965			3.965	2.6	11.6	1.4	9.9	6.375	5.12274
2.2	1.541	3.97	9.9	2.442	3.97	1.2	1.191	3.97	9.3	2.48	3.97			3.97	2.2	9.9	1.2	9.3	5.65	4.58585
1.8	1.491	3.975	9.5	2.392	3.975	0.6	1.141	3.975	8.7	2.43	3.975			3.975	1.8	9.5	0.6	8.7	5.15	4.59891
0.6	1.441	3.98	9.5	2.342	3.98	-0.1	1.091	3.98	7.9	2.38	3.98			3.98	0.6	9.5	-0.1	7.9	4.475	4.93043
1.5	1.391	3.985	8.5	2.292	3.985	-0.4	1.041	3.985	6.8	2.33	3.985			3.985	1.5	8.5	-0.4	6.8	4.1	4.22926
1.5	1.341	3.99	7.8	2.242	3.99	-0.4	0.991	3.99	6.8	2.28	3.99			3.99	1.5	7.8	-0.4	6.8	3.925	3.99448
1.4	1.291	3.995	7.8	2.192	3.995	-1.3	0.941	3.995	6.1	2.23	3.995			3.995	1.4	7.8	-1.3	6.1	3.5	4.19126
1.2	1.241	4	7.9	2.142	4	-1.2	0.891	4	5.5	2.18	4			4	1.2	7.9	-1.2	5.5	3.35	4.10893
1.4	1.191	4.005	7.2	2.092	4.005	-0.2	0.841	4.005	4.9	2.13	4.005			4.005	1.4	7.2	-0.2	4.9	3.325	3.34801
0.5	1.141	4.01	6.8	2.042	4.01	-0.6	0.791	4.01	4.2	2.08	4.01			4.01	0.5	6.8	-0.6	4.2	2.725	3.40527
0.4	1.091	4.015	6.6	1.992	4.015	-0.7	0.741	4.015	4.6	2.03	4.015			4.015	0.4	6.6	-0.7	4.6	2.725	3.44807
0	1.041	4.02	5.8	1.942	4.02	-0.9	0.691	4.02	4.9	1.98	4.02			4.02	0	5.8	-0.9	4.9	2.45	3.38871
-1.1	0.991	4.025	5.4	1.892	4.025	-2.1	0.641	4.025	4.6	1.93	4.025			4.025	-1.1	5.4	-2.1	4.6	1.7	3.84621
-1.9	0.941	4.03	4.3	1.842	4.03	-2.5	0.591	4.03	3.9	1.88	4.03			4.03	-1.9	4.3	-2.5	3.9	0.95	3.6492
-1.8	0.891	4.035	4.1	1.792	4.035	-3.1	0.541	4.035	3.9	1.83	4.035			4.035	-1.8	4.1	-3.1	3.9	0.775	3.76242
-1.8	0.841	4.04	4.1	1.742	4.04	-3.6	0.491	4.04	3.1	1.78	4.04			4.04	-1.8	4.1	-3.6	3.1	0.45	3.73318
-1.3	0.791	4.045	3.2	1.692	4.045	-3.3	0.441	4.045	2.5	1.73	4.045			4.045	-1.3	3.2	-3.3	2.5	0.275	3.09664
-1.4	0.741	4.05	3.2	1.642	4.05	-3.2	0.391	4.05	1.9	1.68	4.05			4.05	-1.4	3.2	-3.2	1.9	0.125	2.94321
-1.6	0.691	4.055	2.6	1.592	4.055	-2.9	0.341	4.055	1.6	1.63	4.055			4.055	-1.6	2.6	-2.9	1.6	-0.075	2.5992
-1.4	0.641	4.06	2.5	1.542	4.06	-3.2	0.291	4.06	1.8	1.58	4.06			4.06	-1.4	2.5	-3.2	1.8	-0.075	2.68747
-1.6	0.591	4.065	2.2	1.492	4.065	-3.2	0.241	4.065	1.4	1.53	4.065			4.065	-1.6	2.2	-3.2	1.4	-0.3	2.53246
-2.6	0.541	4.07	2.4	1.442	4.07	-3.5	0.191	4.07	1.1	1.48	4.07			4.07	-2.6	2.4	-3.5	1.1	-0.65	2.84546
-2.5	0.491	4.075	1.8	1.392	4.075	-4	0.141	4.075	1.6	1.43	4.075			4.075	-2.5	1.8	-4	1.6	-0.775	2.9239
-3.1	0.441	4.08	0.7	1.342	4.08	-4.6	0.091	4.08	1.6	1.38	4.08			4.08	-3.1	0.7	-4.6	1.6	-1.35	2.97377
-4.2	0.391	4.085	0.2	1.292	4.085	-5.3	0.041	4.085	0.5	1.33	4.085			4.085	-4.2	0.2	-5.3	0.5	-2.2	2.98105
-4.6	0.341	4.09	-0.4	1.242	4.09	-5.6	-0.009	4.09	0.2	1.28	4.09			4.09	-4.6	-0.4	-5.6	0.2	-2.6	2.92575
-4.3	0.291	4.095	-0.1	1.192	4.095	-5.4	-0.059	4.095	0	1.23	4.095			4.095	-4.3	-0.1	-5.4	0	-2.45	2.80773
-3.6	0.241	4.1	-0.1	1.142	4.1	-5.8	-0.109	4.1	-1.1	1.18	4.1			4.1	-3.6	-0.1	-5.8	-1.1	-2.65	2.5645
-3.5	0.191	4.105	-0.6	1.092	4.105	-5.9	-0.159	4.105	-1.6	1.13	4.105			4.105	-3.5	-0.6	-5.9	-1.6	-2.9	2.33381
-3.4	0.141	4.11	-0.5	1.042	4.11	-5.8	-0.209	4.11	-1.5	1.08	4.11			4.11	-3.4	-0.5	-5.8	-1.5	-2.8	2.33381
-4.1	0.091	4.115	0	0.992	4.115	-5.8	-0.259	4.115	-1.2	1.03	4.115			4.115	-4.1	0	-5.8	-1.2	-2.775	2.65126
-4.1	0.041	4.12	-0.8	0.942	4.12	-5.2	-0.309	4.12	-1.2	0.98	4.12			4.12	-4.1	-0.8	-5.2	-1.2	-2.825	2.16083
-4.8	-0.009	4.125	-1.6	0.892	4.125	-6.6	-0.359	4.125	-1.1	0.93	4.125			4.125	-4.8	-1.6	-6.6	-1.1	-3.525	2.62472
-6	-0.059	4.13	-1.8	0.842	4.13	-7.1	-0.409	4.13	-1.4	0.88	4.13			4.13	-6	-1.8	-7.1	-1.4	-4.075	2.89756
-6.1	-0.109	4.135	-2.8	0.792	4.135	-6.8	-0.459	4.135	-1.3	0.83	4.135			4.135	-6.1	-2.8	-6.8	-1.3	-4.25	2.62869
-6.7	-0.159	4.14	-2.6	0.742	4.14	-7.3	-0.509	4.14	-1.5	0.78	4.14			4.14	-6.7	-2.6	-7.3	-1.5	-4.525	2.9033
-6.2	-0.209	4.145	-2.8	0.692	4.145	-8	-0.559	4.145	-2.4	0.73	4.145			4.145	-6.2	-2.8	-8	-2.4	-4.85	2.70493
-5.8	-0.259	4.15	-3.8	0.642	4.15	-8.7	-0.609	4.15	-2.7	0.68	4.15			4.15	-5.8	-3.8	-8.7	-2.7	-5.25	2.63376
-6.2	-0.309	4.155	-3.9	0.592	4.155	-8.8	-0.659	4.155	-3.1	0.63	4.155			4.155	-6.2	-3.9	-8.8	-3.1	-5.5	2.56255
-6.3	-0.359	4.16	-3.1	0.542	4.16	-9.3	-0.709	4.16	-3.6	0.58	4.16			4.16	-6.3	-3.1	-9.3	-3.6	-5.575	2.85351
-5.8	-0.409	4.165	-3.2	0.492	4.165	-8.9	-0.759	4.165	-3.5	0.53	4.165			4.165	-5.8	-3.2	-8.9	-3.5	-5.35	2.63629
-6	-0.459	4.17	-3.1	0.442	4.17	-8.7	-0.809	4.17	-3.2	0.48	4.17			4.17	-6	-3.1	-8.7	-3.2	-5.25	2.66396
-6.6	-0.509	4.175	-3.6	0.392	4.175	-9.2	-0.859	4.175	-4	0.43	4.175			4.175	-6.6	-3.6	-9.2	-4	-5.85	2.59936
-6.3	-0.559	4.18	-4.1	0.342	4.18	-8.9	-0.909	4.18	-3.5	0.38	4.18			4.18	-6.3	-4.1	-8.9	-3.5	-5.7	2.44949
-5.1	-0.609	4.185	-4.5	0.292	4.185	-9.4	-0.959	4.185	-3.9	0.33	4.185			4.185	-5.1	-4.5	-9.4	-3.9	-5.725	2.4985
-3.9	-0.659	4.19	-5.4	0.242	4.19	-10	-1.009	4.19	-4.1	0.28	4.19			4.19	-3.9	-5.4	-10	-4.1	-5.85	2.84546
-2.4	-0.709	4.195	-6.6	0.192	4.195	-10.5	-1.059	4.195	-4.5	0.23	4.195			4.195	-2.4	-6.6	-10.5	-4.5	-6	3.45543
-1.6	-0.759	4.2	-6.3	0.142	4.2	-9.8	-1.109	4.2	-4.3	0.18	4.2			4.2	-1.6	-6.3	-9.8	-4.3	-5.5	3.4535
-0.5	-0.809	4.205	-6.3	0.092	4.205	-9.1	-1.159	4.205	-4.9	0.13	4.205			4.205	-0.5	-6.3	-9.1	-4.9	-5.2	3.58701
0.1	-0.859	4.21	-6.1	0.042	4.21	-6.7	-1.209	4.21	-5.6	0.08	4.21			4.21	0.1	-6.1	-6.7	-5.6	-4.575	3.14894
0.4	-0.909	4.215	-5.8	-0.008	4.215	-3.2	-1.259	4.215	-6.2	0.03	4.215			4.215	0.4	-5.8	-3.2	-6.2	-3.7	3.03974
0.2	-0.959	4.22	-6.3	-0.058	4.22	-0.6	-1.309	4.22	-7.2	-0.02	4.22			4.22	0.2	-6.3	-0.6	-7.2	-3.475	3.81346
0.4	-1.009	4.225	-6.5	-0.108	4.225	0.1	-1.359	4.225	-6.7	-0.07	4.225			4.225	0.4	-6.5	0.1	-6.7	-3.175	3.95759
-0.2	-1.059	4.23	-7.1	-0.158	4.23	0.6	-1.409	4.23	-6.5	-0.12	4.23			4.23	-0.2	-7.1	0.6	-6.5	-3.3	4.06202
0.4	-1.109	4.235	-7.4	-0.208	4.235	0.2	-1.459	4.235	-6.7	-0.17	4.235			4.235	0.4	-7.4	0.2	-6.7	-3.375	4.25392
-0.1	-1.159	4.24	-8.6	-0.258	4.24	0.1	-1.509	4.24	-6.3	-0.22	4.24			4.24	-0.1	-8.6	0.1	-6.3	-3.725	4.40331
-0.5	-1.209	4.245	-8.6	-0.308	4.245	-0.1	-1.559	4.245	-6.7	-0.27	4.245			4.245	-0.5	-8.6	-0.1	-6.7	-3.975	4.31692
-0.5	-1.259	4.25	-8.5	-0.358	4.25	-1.1	-1.609	4.25	-7.1	-0.32	4.25			4.25	-0.5	-8.5	-1.1	-7.1	-4.3	4.08901
-0.1	-1.309	4.255	-9.5	-0.408	4.255	-0.7	-1.659	4.255	-6.7	-0.37	4.255			4.255	-0.1	-9.5	-0.7	-6.7	-4.25	4.59674
-0.6	-1.359	4.26	-9.8	-0.458	4.26	-0.6	-1.709	4.26	-7.6	-0.42	4.26			4.26	-0.6	-9.8	-0.6	-7.6	-4.65	4.762
-0.1	-1.409	4.265	-10.1	-0.508	4.265	-0.5	-1.759	4.265	-8.7	-0.47	4.265			4.265	-0.1	-10.1	-0.5	-8.7	-4.85	5.28741
0.4	-1.459	4.27	-9.8	-0.558	4.27	0.5	-1.809	4.27	-8.7	-0.52	4.27			4.27	0.4	-9.8	0.5	-8.7	-4.4	5.61842
0.5	-1.509	4.275	-9.2	-0.608	4.275	0.5	-1.859	4.275	-8.7	-0.57	4.275			4.275	0.5	-9.2	0.5	-8.7	-4.225	5.45978
0.1	-1.559	4.28	-9.9	-0.658	4.28	0.6	-1.909	4.28	-9.3	-0.62	4.28			4.28	0.1	-9.9	0.6	-9.3	-4.625	5.75348
0.4	-1.609	4.285	-10.3	-0.708	4.285	0.6	-1.959	4.285	-9.1	-0.67	4.285			4.285	0.4	-10.3	0.6	-9.1	-4.6	5.90988
0.2	-1.659	4.29	-10.7	-0.758	4.29	0	-2.009	4.29	-9.1	-0.72	4.29			4.29	0.2	-10.7	0	-9.1	-4.9	5.81091
0	-1.709	4.295	-11.2	-0.808	4.295	0	-2.059	4.295	-9.1	-0.77	4.295			4.295	0	-11.2	0	-9.1	-5.075	5.92249
-0.1	-1.759	4.3	-11.8	-0.858	4.3	-0.2	-2.109	4.3	-8.3	-0.82	4.3			4.3	-0.1	-11.8	-0.2	-8.3	-5.1	5.8918
-0.4	-1.809	4.305	-12.1	-0.908	4.305	0	-2.159	4.305	-8.7	-0.87	4.305			4.305	-0.4	-12.1	0	-8.7	-5.3	6.05255
-0.5	-1.859	4.31	-12.9	-0.958	4.31	-0.4	-2.209	4.31	-9.9	-0.92	4.31			4.31	-0.5	-12.9	-0.4	-9.9	-5.925	6.43966
-0.1	-1.909	4.315	-13.3	-1.008	4.315	-0.2	-2.259	4.315	-10.3	-0.97	4.315			4.315	-0.1	-13.3	-0.2	-10.3	-5.975	6.83685
0.6	-1.959	4.32	-12.7	-1.058	4.32	-0.2	-2.309	4.32	-11.1	-1.02	4.32			4.32	0.6	-12.7	-0.2	-11.1	-5.85	7.02401
0.5	-2.009	4.325	-12.7	-1.108	4.325	-0.6	-2.359	4.325	-10.2	-1.07	4.325			4.325	0.5	-12.7	-0.6	-10.2	-5.75	6.67558
0.4	-2.059	4.33	-12.7	-1.158	4.33	0.6	-2.409	4.33	-7.9	-1.12	4.33			4.33	0.4	-12.7	0.6	-7.9	-4.9	6.53656
-0.2	-2.109	4.335	-12.5	-1.208	4.335	0.8	-2.459	4.335	-5.3	-1.17	4.335			4.335	-0.2	-12.5	0.8	-5.3	-4.3	6.08441
-0.7	-2.159	4.34	-13.2	-1.258	4.34	0.6	-2.509	4.34	-1.6	-1.22	4.34			4.34	-0.7	-13.2	0.6	-1.6	-3.725	6.3809
0.1	-2.209	4.345	-13.8	-1.308	4.345	0	-2.559	4.345	0.4	-1.27	4.345			4.345	0.1	-13.8	0	0.4	-3.325	6.9854
-0.8	-2.259	4.35	-14.1	-1.358	4.35	-0.4	-2.609	4.35	0.6	-1.32	4.35			4.35	-0.8	-14.1	-0.4	0.6	-3.675	6.9749
-0.8	-2.309	4.355	-15.3	-1.408	4.355	0	-2.659	4.355	0.6	-1.37	4.355			4.355	-0.8	-15.3	0	0.6	-3.875	7.63823
-0.6	-2.359	4.36	-15.2	-1.458	4.36	-0.1	-2.709	4.36	1.2	-1.42	4.36			4.36	-0.6	-15.2	-0.1	1.2	-3.675	7.7207
-0.6	-2.409	4.365	-14	-1.508	4.365	-1.3	-2.759	4.365	0.2	-1.47	4.365			4.365	-0.6	-14	-1.3	0.2	-3.925	6.74457
-0.5	-2.459	4.37	-10.3	-1.558	4.37	-0.4	-2.809	4.37	-0.8	-1.52	4.37			4.37	-0.5	-10.3	-0.4	-0.8	-3	4.86963
0	-2.509	4.375	-3.3	-1.608	4.375	0.2	-2.859	4.375	-0.7	-1.57	4.375			4.375	0	-3.3	0.2	-0.7	-0.95	1.61348
0.2	-2.559	4.38	-0.1	-1.658	4.38	0.1	-2.909	4.38	-0.9	-1.62	4.38			4.38	0.2	-0.1	0.1	-0.9	-0.175	0.499166
0.4	-2.609	4.385	-0.1	-1.708	4.385	-0.1	-2.959	4.385	-1.5	-1.67	4.385			4.385	0.4	-0.1	-0.1	-1.5	-0.325	0.818026
0.2	-2.659	4.39	0.5	-1.758	4.39	0	-3.009	4.39	-0.4	-1.72	4.39			4.39	0.2	0.5	0	-0.4	0.075	0.377492
0	-2.709	4.395	1.1	-1.808	4.395	0	-3.059	4.395	0.1	-1.77	4.395			4.395	0	1.1	0	0.1	0.3	0.535413
0	-2.759	4.4	0.4	-1.858	4.4	-0.1	-3.109	4.4	0.4	-1.82	4.4			4.4	0	0.4	-0.1	0.4	0.175	0.262996
0.2	-2.809	4.405	-0.6	-1.908	4.405	0.7	-3.159	4.405	0.5	-1.87	4.405			4.405	0.2	-0.6	0.7	0.5	0.2	0.571548
-0.1	-2.859	4.41	-0.6	-1.958	4.41	-0.2	-3.209	4.41	0	-1.92	4.41			4.41	-0.1	-0.6	-0.2	0	-0.225	0.262996
-0.4	-2.909	4.415	-0.7	-2.008	4.415	-0.4	-3.259	4.415	0.2	-1.97	4.415			4.415	-0.4	-0.7	-0.4	0.2	-0.325	0.377492
-0.5	-2.959	4.42	-0.5	-2.058	4.42	-0.4	-3.309	4.42	0	-2.02	4.42			4.42	-0.5	-0.5	-0.4	0	-0.35	0.238048
-0.5	-3.009	4.425	-0.2	-2.108	4.425	-1.3	-3.359	4.425	-0.7	-2.07	4.425			4.425	-0.5	-0.2	-1.3	-0.7	-0.675	0.464579
0.1	-3.059	4.43	-0.2	-2.158	4.43	-0.4	-3.409	4.43	-0.7	-2.12	4.43			4.43	0.1	-0.2	-0.4	-0.7	-0.3	0.33665
0.2	-3.109	4.435	0.6	-2.208	4.435	0.6	-3.459	4.435	-0.4	-2.17	4.435			4.435	0.2	0.6	0.6	-0.4	0.25	0.472582
0	-3.159	4.44	1.2	-2.258	4.44	0	-3.509	4.44	-0.1	-2.22	4.44			4.44	0	1.2	0	-0.1	0.275	0.618466
0.7	-3.209	4.445	0.2	-2.308	4.445	0.2	-3.559	4.445	-0.4	-2.27	4.445			4.445	0.7	0.2	0.2	-0.4	0.175	0.45
0	-3.259	4.45	0	-2.358	4.45	0.2	-3.609	4.45	0	-2.32	4.45			4.45	0	0	0.2	0	0.05	0.1
0	-3.309	4.455	-0.2	-2.408	4.455	0.5	-3.659	4.455	0.4	-2.37	4.455			4.455	0	-0.2	0.5	0.4	0.175	0.330404
-0.1	-3.359	4.46	-0.7	-2.458	4.46	-0.1	-3.709	4.46	0.9	-2.42	4.46			4.46	-0.1	-0.7	-0.1	0.9	0	0.663325
-0.4	-3.409	4.465	-0.6	-2.508	4.465	-0.4	-3.759	4.465	0.4	-2.47	4.465			4.465	-0.4	-0.6	-0.4	0.4	-0.25	0.443471
-0.9	-3.459	4.47	-0.4	-2.558	4.47	-0.8	-3.809	4.47	-0.5	-2.52	4.47			4.47	-0.9	-0.4	-0.8	-0.5	-0.65	0.238048
-0.7	-3.509	4.475	-0.5	-2.608	4.475	-0.4	-3.859	4.475	0.5	-2.57	4.475			4.475	-0.7	-0.5	-0.4	0.5	-0.275	0.531507
-0.4	-3.559	4.48	-0.2	-2.658	4.48	-0.6	-3.909	4.48	0	-2.62	4.48			4.48	-0.4	-0.2	-0.6	0	-0.3	0.258199
0.4	-3.609	4.485	-0.1	-2.708	4.485	-0.2	-3.959	4.485	-1.3	-2.67	4.485			4.485	0.4	-0.1	-0.2	-1.3	-0.3	0.716473
0.7	-3.659	4.49	-0.4	-2.758	4.49	0.1	-4.009	4.49	-1.3	-2.72	4.49			4.49	0.7	-0.4	0.1	-1.3	-0.225	0.846069
0.6	-3.709	4.495	0.2	-2.808	4.495	0.8	-4.059	4.495	0	-2.77	4.495			4.495	0.6	0.2	0.8	0	0.4	0.365148
0.4	-3.759	4.5	0.4	-2.858	4.5	-0.5	-4.109	4.5	0	-2.82	4.5			4.5	0.4	0.4	-0.5	0	0.075	0.4272
0.6	-3.809	4.505	0	-2.908	4.505	0	-4.159	4.505	0.4	-2.87	4.505			4.505	0.6	0	0	0.4	0.25	0.3
0.2	-3.859	4.51	0.2	-2.958	4.51	0	-4.209	4.51	0.4	-2.92	4.51			4.51	0.2	0.2	0	0.4	0.2	0.163299
-0.6	-3.909	4.515	-0.1	-3.008	4.515	0	-4.259	4.515	0.7	-2.97	4.515			4.515	-0.6	-0.1	0	0.7	0	0.535413
-0.5	-3.959	4.52	-0.4	-3.058	4.52	-0.1	-4.309	4.52	0.9	-3.02	4.52			4.52	-0.5	-0.4	-0.1	0.9	-0.025	0.639661
-0.2	-4.009	4.525	-0.1	-3.108	4.525	-0.8	-4.359	4.525	0.5	-3.07	4.525			4.525	-0.2	-0.1	-0.8	0.5	-0.15	0.532291
-0.2	-4.059	4.53	-0.6	-3.158	4.53	-0.5	-4.409	4.53	-0.1	-3.12	4.53			4.53	-0.2	-0.6	-0.5	-0.1	-0.35	0.238048
0.2	-4.109	4.535	-0.5	-3.208	4.535	0.1	-4.459	4.535	0	-3.17	4.535			4.535	0.2	-0.5	0.1	0	-0.05	0.310913
-0.1	-4.159	4.54	0	-3.258	4.54	-0.4	-4.509	4.54	-0.6	-3.22	4.54			4.54	-0.1	0	-0.4	-0.6	-0.275	0.275379
0.8	-4.209	4.545	0.4	-3.308	4.545	-0.9	-4.559	4.545	-1.6	-3.27	4.545			4.545	0.8	0.4	-0.9	-1.6	-0.325	1.11766
1.1	-4.259	4.55	0.7	-3.358	4.55	0.5	-4.609	4.55	-0.6	-3.32	4.55			4.55	1.1	0.7	0.5	-0.6	0.425	0.727438
-0.2	-4.309	4.555	0.6	-3.408	4.555	0.8	-4.659	4.555	0	-3.37	4.555			4.555	-0.2	0.6	0.8	0	0.3	0.476095
-0.8	-4.359	4.56	0	-3.458	4.56	0	-4.709	4.56	0.1	-3.42	4.56			4.56	-0.8	0	0	0.1	-0.175	0.419325
-0.6	-4.409	4.565	0	-3.508	4.565	-0.4	-4.759	4.565	0.7	-3.47	4.565			4.565	-0.6	0	-0.4	0.7	-0.075	0.57373
-1.1	-4.459	4.57	0.6	-3.558	4.57	0.5	-4.809	4.57	0.5	-3.52	4.57			4.57	-1.1	0.6	0.5	0.5	0.125	0.818026
-0.9	-4.509	4.575	0	-3.608	4.575	0.1	-4.859	4.575	0.6	-3.57	4.575			4.575	-0.9	0	0.1	0.6	-0.05	0.6245
-0.8	-4.559	4.58	-0.8	-3.658	4.58	0.2	-4.909	4.58	0.7	-3.62	4.58			4.58	-0.8	-0.8	0.2	0.7	-0.175	0.75
-0.2	-4.609	4.585	-0.6	-3.708	4.585	0	-4.959	4.585	-0.4	-3.67	4.585			4.585	-0.2	-0.6	0	-0.4	-0.3	0.258199
0.5	-4.659	4.59	0	-3.758	4.59	0.1	-5.009	4.59	-0.6	-3.72	4.59			4.59	0.5	0	0.1	-0.6	0	0.454606
0.7	-4.709	4.595	0.5	-3.808	4.595	0.1	-5.059	4.595	0.1	-3.77	4.595			4.595	0.7	0.5	0.1	0.1	0.35	0.3
0.4	-4.759	4.6	0.9	-3.858	4.6	0	-5.109	4.6	-0.2	-3.82	4.6			4.6	0.4	0.9	0	-0.2	0.275	0.485627
0.6	-4.809	4.605	0.5	-3.908	4.605	0	-5.159	4.605	-0.2	-3.87	4.605			4.605	0.6	0.5	0	-0.2	0.225	0.386221
0.4	-4.859	4.61	0.1	-3.958	4.61	0.8	-5.209	4.61	0.4	-3.92	4.61			4.61	0.4	0.1	0.8	0.4	0.425	0.287228
-0.8	-4.909	4.615	0.5	-4.008	4.615	0	-5.259	4.615	0.6	-3.97	4.615			4.615	-0.8	0.5	0	0.6	0.075	0.639661
-0.8	-4.959	4.62	-0.5	-4.058	4.62	-0.6	-5.309	4.62	0	-4.02	4.62			4.62	-0.8	-0.5	-0.6	0	-0.475	0.340343
-0.8	-5.009	4.625	-0.6	-4.108	4.625	0	-5.359	4.625	0.8	-4.07	4.625			4.625	-0.8	-0.6	0	0.8	-0.15	0.718795
-0.9	-5.059	4.63	-0.4	-4.158	4.63	0.7	-5.409	4.63	0.6	-4.12	4.63			4.63	-0.9	-0.4	0.7	0.6	0	0.778888
-0.6	-5.109	4.635	-0.8	-4.208	4.635	-0.6	-5.459	4.635	-0.7	-4.17	4.635			4.635	-0.6	-0.8	-0.6	-0.7	-0.675	0.0957427
0.1	-5.159	4.64	-0.5	-4.258	4.64	-0.9	-5.509	4.64	0.1	-4.22	4.64			4.64	0.1	-0.5	-0.9	0.1	-0.3	0.489898
0.8	-5.209	4.645	-0.4	-4.308	4.645	-0.1	-5.559	4.645	0.1	-4.27	4.645			4.645	0.8	-0.4	-0.1	0.1	0.1	0.509902
0.9	-5.259	4.65	0.4	-4.358	4.65	-0.1	-5.609	4.65	-0.2	-4.32	4.65			4.65	0.9	0.4	-0.1	-0.2	0.25	0.506623
0.6	-5.309	4.655	0.5	-4.408	4.655	0.4	-5.659	4.655	-0.4	-4.37	4.655			4.655	0.6	0.5	0.4	-0.4	0.275	0.457347
0.2	-5.359	4.66	0.9	-4.458	4.66	0	-5.709	4.66	-0.4	-4.42	4.66			4.66	0.2	0.9	0	-0.4	0.175	0.543906
0	-5.409	4.665	0.1	-4.508	4.665	0	-5.759	4.665	0.2	-4.47	4.665			4.665	0	0.1	0	0.2	0.075	0.0957427
-0.2	-5.459	4.67	0.2	-4.558	4.67	0.6	-5.809	4.67	0.6	-4.52	4.67			4.67	-0.2	0.2	0.6	0.6	0.3	0.382971
-1.6	-5.509	4.675	0	-4.608	4.675	0	-5.859	4.675	0.1	-4.57	4.675			4.675	-1.6	0	0	0.1	-0.375	0.818026
-1.4	-5.559	4.68	-0.4	-4.658	4.68	-0.1	-5.909	4.68	0.4	-4.62	4.68			4.68	-1.4	-0.4	-0.1	0.4	-0.375	0.758837
-1.2	-5.609	4.685	-0.5	-4.708	4.685	-0.2	-5.959	4.685	0.6	-4.67	4.685			4.685	-1.2	-0.5	-0.2	0.6	-0.325	0.745542
-0.6	-5.659	4.69	-0.4	-4.758	4.69	-1.2	-6.009	4.69	-0.4	-4.72	4.69			4.69	-0.6	-0.4	-1.2	-0.4	-0.65	0.378594
0.7	-5.709	4.695	-0.6	-4.808	4.695	-0.8	-6.059	4.695	-0.1	-4.77	4.695			4.695	0.7	-0.6	-0.8	-0.1	-0.2	0.668331
1.1	-5.759	4.7	0	-4.858	4.7	0	-6.109	4.7	-0.1	-4.82	4.7			4.7	1.1	0	0	-0.1	0.25	0.568624
0.5	-5.809	4.705	-0.2	-4.908	4.705	0.1	-6.159	4.705	-0.5	-4.87	4.705			4.705	0.5	-0.2	0.1	-0.5	-0.025	0.4272
0.6	-5.859	4.71	0.4	-4.958	4.71	0.2	-6.209	4.71	-1.4	-4.92	4.71			4.71	0.6	0.4	0.2	-1.4	-0.05	0.914695
0.1	-5.909	4.715	1.1	-5.008	4.715	1.2	-6.259	4.715	-0.2	-4.97	4.715			4.715	0.1	1.1	1.2	-0.2	0.55	0.704746
-0.5	-5.959	4.72	1.1	-5.058	4.72	1.3	-6.309	4.72	0.2	-5.02	4.72			4.72	-0.5	1.1	1.3	0.2	0.525	0.834166
-0.6	-6.009	4.725	0.2	-5.108	4.725	0.6	-6.359	4.725	0.6	-5.07	4.725			4.725	-0.6	0.2	0.6	0.6	0.2	0.565685
-0.5	-6.059	4.73	-0.2	-5.158	4.73	-0.1	-6.409	4.73	0.5	-5.12	4.73			4.73	-0.5	-0.2	-0.1	0.5	-0.075	0.419325
-1.2	-6.109	4.735	-0.6	-5.208	4.735	-0.4	-6.459	4.735	0	-5.17	4.735			4.735	-1.2	-0.6	-0.4	0	-0.55	0.5
-0.6	-6.159	4.74	-0.9	-5.258	4.74	-0.6	-6.509	4.74	-0.2	-5.22	4.74			4.74	-0.6	-0.9	-0.6	-0.2	-0.575	0.287228
-1.1	-6.209	4.745	-0.8	-5.308	4.745	-0.5	-6.559	4.745	0.4	-5.27	4.745			4.745	-1.1	-0.8	-0.5	0.4	-0.5	0.648074
-0.4	-6.259	4.75	-0.5	-5.358	4.75	-0.5	-6.609	4.75	-0.1	-5.32	4.75			4.75	-0.4	-0.5	-0.5	-0.1	-0.375	0.189297
0.5	-6.309	4.755	0	-5.408	4.755	0.2	-6.659	4.755	0.5	-5.37	4.755			4.755	0.5	0	0.2	0.5	0.3	0.244949
0.7	-6.359	4.76	0.5	-5.458	4.76	0.1	-6.709	4.76	-0.1	-5.42	4.76			4.76	0.7	0.5	0.1	-0.1	0.3	0.365148
0.2	-6.409	4.765	0.7	-5.508	4.765	0.1	-6.759	4.765	-0.6	-5.47	4.765			4.765	0.2	0.7	0.1	-0.6	0.1	0.535413
0.8	-6.459	4.77	0	-5.558	4.77	0.6	-6.809	4.77	-0.4	-5.52	4.77			4.77	0.8	0	0.6	-0.4	0.25	0.550757
-0.2	-6.509	4.775	0.7	-5.608	4.775	0.5	-6.859	4.775	0.1	-5.57	4.775			4.775	-0.2	0.7	0.5	0.1	0.275	0.403113
-0.7	-6.559	4.78	0.2	-5.658	4.78	0.4	-6.909	4.78	0.2	-5.62	4.78			4.78	-0.7	0.2	0.4	0.2	0.025	0.492443
-0.4	-6.609	4.785	-0.1	-5.708	4.785	0.4	-6.959	4.785	0	-5.67	4.785			4.785	-0.4	-0.1	0.4	0	-0.025	0.330404
-0.8	-6.659	4.79	-0.4	-5.758	4.79	0.5	-7.009	4.79	0.6	-5.72	4.79			4.79	-0.8	-0.4	0.5	0.6	-0.025	0.684957
-0.6	-6.709	4.795	-0.7	-5.808	4.795	-0.5	-7.059	4.795	0.2	-5.77	4.795			4.795	-0.6	-0.7	-0.5	0.2	-0.4	0.408248
0.5	-6.759	4.8	-1.2	-5.858	4.8	-1.1	-7.109	4.8	0.2	-5.82	4.8			4.8	0.5	-1.2	-1.1	0.2	-0.4	0.875595
0.2	-6.809	4.805	-0.5	-5.908	4.805	-0.1	-7.159	4.805	-0.2	-5.87	4.805			4.805	0.2	-0.5	-0.1	-0.2	-0.15	0.288675
0	-6.859	4.81	-0.4	-5.958	4.81	-0.4	-7.209	4.81	-0.9	-5.92	4.81			4.81	0	-0.4	-0.4	-0.9	-0.425	0.368556
0.5	-6.909	4.815	0.4	-6.008	4.815	-0.2	-7.259	4.815	-0.7	-5.97	4.815			4.815	0.5	0.4	-0.2	-0.7	0	0.559762
0.5	-6.959	4.82	0.9	-6.058	4.82	0.2	-7.309	4.82	-1.2	-6.02	4.82			4.82	0.5	0.9	0.2	-1.2	0.1	0.912871
0.4	-7.009	4.825	0.8	-6.108	4.825	-0.2	-7.359	4.825	-0.9	-6.07	4.825			4.825	0.4	0.8	-0.2	-0.9	0.025	0.741058
-0.1	-7.059	4.83	0.7	-6.158	4.83	0.5	-7.409	4.83	0.6	-6.12	4.83			4.83	-0.1	0.7	0.5	0.6	0.425	0.359398
-1.2	-7.109	4.835	0.6	-6.208	4.835	0.7	-7.459	4.835	0.7	-6.17	4.835			4.835	-1.2	0.6	0.7	0.7	0.2	0.934523
-0.9	-7.159	4.84	-0.2	-6.258	4.84	-0.1	-7.509	4.84	0.5	-6.22	4.84			4.84	-0.9	-0.2	-0.1	0.5	-0.175	0.57373
-0.1	-7.209	4.845	0	-6.308	4.845	-0.9	-7.559	4.845	1.3	-6.27	4.845			4.845	-0.1	0	-0.9	1.3	0.075	0.910586
-0.6	-7.259	4.85	0	-6.358	4.85	-0.5	-7.609	4.85	1.1	-6.32	4.85			4.85	-0.6	0	-0.5	1.1	0	0.778888
-1.2	-7.309	4.855	-0.7	-6.408	4.855	-0.4	-7.659	4.855	-0.1	-6.37	4.855			4.855	-1.2	-0.7	-0.4	-0.1	-0.6	0.469042
0	-7.359	4.86	-0.9	-6.458	4.86	0	-7.709	4.86	-0.2	-6.42	4.86			4.86	0	-0.9	0	-0.2	-0.275	0.4272
0	-7.409	4.865	-0.2	-6.508	4.865	-0.5	-7.759	4.865	-0.6	-6.47	4.865			4.865	0	-0.2	-0.5	-0.6	-0.325	0.275379
0.6	-7.459	4.87	0.5	-6.558	4.87	0	-7.809	4.87	-0.5	-6.52	4.87			4.87	0.6	0.5	0	-0.5	0.15	0.506623
0.4	-7.509	4.875	0.5	-6.608	4.875	-0.1	-7.859	4.875	-0.4	-6.57	4.875			4.875	0.4	0.5	-0.1	-0.4	0.1	0.424264
-0.2	-7.559	4.88	0.7	-6.658	4.88	0.4	-7.909	4.88	-0.5	-6.62	4.88			4.88	-0.2	0.7	0.4	-0.5	0.1	0.547723
-0.5	-7.609	4.885	0.4	-6.708	4.885	0.5	-7.959	4.885	-0.4	-6.67	4.885			4.885	-0.5	0.4	0.5	-0.4	0	0.522813
-0.4	-7.659	4.89	0.1	-6.758	4.89	0	-8.009	4.89	0.7	-6.72	4.89			4.89	-0.4	0.1	0	0.7	0.1	0.454606
-0.5	-7.709	4.895	0.2	-6.808	4.895	-0.7	-8.059	4.895	0.7	-6.77	4.895			4.895	-0.5	0.2	-0.7	0.7	-0.075	0.644851
-0.4	-7.759	4.9	-0.1	-6.858	4.9	-0.7	-8.109	4.9	0.6	-6.82	4.9			4.9	-0.4	-0.1	-0.7	0.6	-0.15	0.556776
-0.7	-7.809	4.905	-0.6	-6.908	4.905	0	-8.159	4.905	0.7	-6.87	4.905			4.905	-0.7	-0.6	0	0.7	-0.15	0.645497
-0.5	-7.859	4.91	-0.8	-6.958	4.91	0	-8.209	4.91	-0.4	-6.92	4.91			4.91	-0.5	-0.8	0	-0.4	-0.425	0.330404
-0.2	-7.909	4.915	-0.7	-7.008	4.915	-0.1	-8.259	4.915	-0.6	-6.97	4.915			4.915	-0.2	-0.7	-0.1	-0.6	-0.4	0.294392
0.6	-7.959	4.92	0.1	-7.058	4.92	0.2	-8.309	4.92	-0.7	-7.02	4.92			4.92	0.6	0.1	0.2	-0.7	0.05	0.544671
0.5	-8.009	4.925	0.7	-7.108	4.925	0.4	-8.359	4.925	-0.6	-7.07	4.925			4.925	0.5	0.7	0.4	-0.6	0.25	0.58023
0.9	-8.059	4.93	0.1	-7.158	4.93	0.2	-8.409	4.93	0.1	-7.12	4.93			4.93	0.9	0.1	0.2	0.1	0.325	0.386221
0.4	-8.109	4.935	0.1	-7.208	4.935	0.7	-8.459	4.935	0.2	-7.17	4.935			4.935	0.4	0.1	0.7	0.2	0.35	0.264575
-0.1	-8.159	4.94	0.4	-7.258	4.94	0.4	-8.509	4.94	0.1	-7.22	4.94			4.94	-0.1	0.4	0.4	0.1	0.2	0.244949
-0.4	-8.209	4.945	0	-7.308	4.945	0.1	-8.559	4.945	0	-7.27	4.945			4.945	-0.4	0	0.1	0	-0.075	0.221736
-0.5	-8.259	4.95	-0.4	-7.358	4.95	-0.7	-8.609	4.95	0.2	-7.32	4.95			4.95	-0.5	-0.4	-0.7	0.2	-0.35	0.387298
-0.7	-8.309	4.955	-0.4	-7.408	4.955	-0.8	-8.659	4.955	-0.1	-7.37	4.955			4.955	-0.7	-0.4	-0.8	-0.1	-0.5	0.316228
-0.4	-8.359	4.96	-0.8	-7.458	4.96	-1.2	-8.709	4.96	-0.2	-7.42	4.96			4.96	-0.4	-0.8	-1.2	-0.2	-0.65	0.443471
-0.5	-8.409	4.965	-0.1	-7.508	4.965	-0.4	-8.759	4.965	-0.8	-7.47	4.965			4.965	-0.5	-0.1	-0.4	-0.8	-0.45	0.288675
0.4	-8.459	4.97	0	-7.558	4.97	0	-8.809	4.97	-0.6	-7.52	4.97			4.97	0.4	0	0	-0.6	-0.05	0.412311
1.2	-8.509	4.975	0	-7.608	4.975	0.5	-8.859	4.975	0	-7.57	4.975			4.975	1.2	0	0.5	0	0.425	0.567891
0.8	-8.559	4.98	0.1	-7.658	4.98	0.7	-8.909	4.98	-0.1	-7.62	4.98			4.98	0.8	0.1	0.7	-0.1	0.375	0.442531
0.5	-8.609	4.985	0.6	-7.708	4.985	0.6	-8.959	4.985	-0.9	-7.67	4.985			4.985	0.5	0.6	0.6	-0.9	0.2	0.734847
0.2	-8.659	4.99	0.6	-7.758	4.99	0.1	-9.009	4.99	-0.4	-7.72	4.99			4.99	0.2	0.6	0.1	-0.4	0.125	0.411299
0	-8.709	4.995	0.1	-7.808	4.995	0.9	-9.059	4.995	0.1	-7.77	4.995			4.995	0	0.1	0.9	0.1	0.275	0.419325
-0.4	-8.759	5	0	-7.858	5	-0.2	-9.109	5	0.5	-7.82	5			5	-0.4	0	-0.2	0.5	-0.025	0.386221
-0.7	-8.809	5.005	-0.5	-7.908	5.005	-0.5	-9.159	5.005	0.4	-7.87	5.005			5.005	-0.7	-0.5	-0.5	0.4	-0.325	0.492443
-0.8	-8.859	5.01	-0.6	-7.958	5.01	-0.5	-9.209	5.01	-0.1	-7.92	5.01			5.01	-0.8	-0.6	-0.5	-0.1	-0.5	0.294392
-0.8	-8.909	5.015	-0.6	-8.008	5.015	-0.4	-9.259	5.015	0.4	-7.97	5.015			5.015	-0.8	-0.6	-0.4	0.4	-0.35	0.525991
0	-8.959	5.02	-0.7	-8.058	5.02	-0.6	-9.309	5.02	0.1	-8.02	5.02			5.02	0	-0.7	-0.6	0.1	-0.3	0.408248
0.5	-9.009	5.025	-0.5	-8.108	5.025	-0.4	-9.359	5.025	-0.5	-8.07	5.025			5.025	0.5	-0.5	-0.4	-0.5	-0.225	0.485627
0.7	-9.059	5.03	-0.4	-8.158	5.03	-0.4	-9.409	5.03	-0.8	-8.12	5.03			5.03	0.7	-0.4	-0.4	-0.8	-0.225	0.644851
0.7	-9.109	5.035	0.6	-8.208	5.035	-0.2	-9.459	5.035	-0.6	-8.17	5.035			5.035	0.7	0.6	-0.2	-0.6	0.125	0.629153
0.4	-9.159	5.04	1.4	-8.258	5.04	0.6	-9.509	5.04	0.1	-8.22	5.04			5.04	0.4	1.4	0.6	0.1	0.625	0.556028
0.2	-9.209	5.045	0.6	-8.308	5.045	0.4	-9.559	5.045	-0.5	-8.27	5.045			5.045	0.2	0.6	0.4	-0.5	0.175	0.478714
0.2	-9.259	5.05	0	-8.358	5.05	0.2	-9.609	5.05	-0.1	-8.32	5.05			5.05	0.2	0	0.2	-0.1	0.075	0.15
-0.8	-9.309	5.055	-0.4	-8.408	5.055	0.5	-9.659	5.055	0.5	-8.37	5.055			5.055	-0.8	-0.4	0.5	0.5	-0.05	0.655744
-0.8	-9.359	5.06	-0.4	-8.458	5.06	-0.4	-9.708	5.06	0	-8.42	5.06			5.06	-0.8	-0.4	-0.4	0	-0.4	0.326599
-0.4	-9.409	5.065	-0.9	-8.508	5.065	0.1	-9.758	5.065	0.1	-8.47	5.065			5.065	-0.4	-0.9	0.1	0.1	-0.275	0.478714
-0.4	-9.459	5.07	-0.6	-8.558	5.07	-0.5	-9.808	5.07	-0.6	-8.52	5.07			5.07	-0.4	-0.6	-0.5	-0.6	-0.525	0.0957427
-0.5	-9.508	5.075	-0.4	-8.608	5.075	-0.7	-9.858	5.075	-0.9	-8.57	5.075			5.075	-0.5	-0.4	-0.7	-0.9	-0.625	0.221736
0.5	-9.558	5.08	-0.4	-8.658	5.08	-0.2	-9.907	5.08	-0.6	-8.62	5.08			5.08	0.5	-0.4	-0.2	-0.6	-0.175	0.478714
0	-9.608	5.085	0.1	-8.708	5.085	1.6	-9.95	5.085	-0.7	-8.67	5.085			5.085	0	0.1	1.6	-0.7	0.25	0.967815
0.6	-9.658	5.09	0.6	-8.758	5.09	5.4	-9.985	5.09	-0.7	-8.72	5.09			5.09	0.6	0.6	5.4	-0.7	1.475	2.68747
0.8	-9.707	5.095	0.8	-8.808	5.095	8.9	-10.014	5.095	0.4	-8.77	5.095			5.095	0.8	0.8	8.9	0.4	2.725	4.12098
1.2	-9.75	5.1	1.1	-8.858	5.1	8.1	-10.038	5.1	0.6	-8.82	5.1			5.1	1.2	1.1	8.1	0.6	2.75	3.57631
5.2	-9.785	5.105	0.5	-8.908	5.105	6.3	-10.057	5.105	0.9	-8.87	5.105			5.105	5.2	0.5	6.3	0.9	3.225	2.95452
8.5	-9.814	5.11	0	-8.958	5.11	4	-10.073	5.11	0.4	-8.92	5.11			5.11	8.5	0	4	0.4	3.225	3.95
7.4	-9.838	5.115	-0.2	-9.008	5.115				0.7	-8.97	5.115			5.115	7.4	-0.2		0.7	2.63333	4.15251
4.9	-9.857	5.12	-0.5	-9.058	5.12				0.6	-9.02	5.12			5.12	4.9	-0.5		0.6	1.66667	2.85365
3.5	-9.873	5.125	-0.7	-9.108	5.125				0.4	-9.07	5.125			5.125	3.5	-0.7		0.4	1.06667	2.17792
			-0.4	-9.158	5.13				-0.5	-9.12	5.13
			-0.6	-9.208	5.135				-0.9	-9.17	5.135
			0.1	-9.258	5.14				-0.2	-9.219	5.14
			0.6	-9.304	5.145				-0.5	-9.264	5.145
			4.3	-9.343	5.15				4.2	-9.302	5.15
			7.9	-9.375	5.155				8.9	-9.332	5.155
			9.1	-9.402	5.16				9.1	-9.357	5.16
			6.1	-9.423	5.165				6.7	-9.378	5.165
			4.3	-9.441	5.17				5.8	-9.394	5.17
			4.1	-9.455	5.175
